# Supplementary material for: 4-Chloro-N-(2-chloro­phen­yl)benzene­sulfonamide
Source: Acta Crystallogr Sect E Struct Rep Online. 2011 Mar 26;67(Pt 4):o988. doi: 10.1107/S1600536811010828 (PMC3100039; doi:10.1107/S1600536811010828)
Supplement: Supplementary file 2 [file e-67-0o988-Isup2.hkl]

# 
# h,k,l, Fc-squared, Fo-squared, sigma(Fo-squared) and status flag 
# 
data_I
_shelx_title ' S49 C2/C' 
_shelx_refln_list_code          4 
_shelx_F_calc_maximum      359.76 
_exptl_crystal_F_000      1232.00 
_reflns_d_resolution_high  0.8002 
 
loop_ 
 _symmetry_equiv_pos_as_xyz 
 'x, y, z' 
 '-x, y, -z+1/2' 
 'x+1/2, y+1/2, z' 
 '-x+1/2, y+1/2, -z+1/2' 
 '-x, -y, -z' 
 'x, -y, z-1/2' 
 '-x+1/2, -y+1/2, -z' 
 'x+1/2, -y+1/2, z-1/2' 
 
_cell_length_a    14.9500 
_cell_length_b    12.8880 
_cell_length_c    14.5680 
_cell_angle_alpha  90.000 
_cell_angle_beta  111.410 
_cell_angle_gamma  90.000 
 
_shelx_F_squared_multiplier     1.000 
 
loop_ 
 _refln_index_h 
 _refln_index_k 
 _refln_index_l 
 _refln_F_squared_calc 
 _refln_F_squared_meas 
 _refln_F_squared_sigma 
 _refln_observed_status 
   2   0   0     5449.71     6114.43     13.69 o 
   4   0   0    38225.48    39782.66    580.52 o 
   6   0   0      716.74      553.38     15.48 o 
   8   0   0     1150.17     1083.13     42.50 o 
  10   0   0     7035.21     6760.78    170.30 o 
  12   0   0     7779.75     8028.03     47.31 o 
  14   0   0      727.34      697.36     22.86 o 
  16   0   0       76.28       64.39     19.53 o 
   3   1   0       71.82       51.94      3.96 o 
   5   1   0    10898.60    11402.45     88.44 o 
   7   1   0       21.41       32.37      2.38 o 
   9   1   0       18.68        9.32      3.64 o 
  11   1   0     1042.85     1050.41     27.42 o 
  13   1   0      927.99      968.97     21.89 o 
  15   1   0        7.95       -1.45     12.51 o 
  17   1   0        0.01      -10.61     19.64 o 
   0   2   0    26774.05    28053.10    139.21 o 
   2   2   0    19760.12    20558.67     81.89 o 
   4   2   0    22780.18    23669.04    760.84 o 
   6   2   0     2363.73     2500.19     55.34 o 
   8   2   0     9040.67     8857.07     67.75 o 
  10   2   0     1544.91     1519.27     11.49 o 
  12   2   0     2784.62     2648.83     21.31 o 
  14   2   0     1111.51     1175.51     18.41 o 
  16   2   0       43.59       19.11     13.21 o 
   1   3   0     4022.09     5151.61     22.73 o 
   3   3   0     2099.79     2412.36     84.46 o 
   5   3   0       44.22      365.24    162.14 o 
   7   3   0     1231.73     1485.57      9.13 o 
   9   3   0       19.08        9.87      6.38 o 
  11   3   0      416.05      411.64     29.51 o 
  13   3   0       68.86       31.50     11.59 o 
  15   3   0        6.19        7.05     12.63 o 
  17   3   0       28.82        9.91     14.19 o 
   0   4   0     2297.92     2093.26     15.94 o 
   2   4   0     1319.11     1378.31     14.20 o 
   4   4   0    10716.29    11193.23    265.31 o 
   6   4   0      211.10      237.54      6.81 o 
   8   4   0    12506.29    12709.68    121.95 o 
  10   4   0     4309.86     4440.09     98.77 o 
  12   4   0       48.02       51.47     10.69 o 
  14   4   0       20.52       -0.45     11.85 o 
  16   4   0       46.05        6.86     13.30 o 
   1   5   0     4564.62     5053.82    155.69 o 
   3   5   0     5957.37     6324.45    307.20 o 
   5   5   0     8966.19     9096.89    262.90 o 
   7   5   0      298.08      331.25      8.26 o 
   9   5   0        6.23       -0.55      6.70 o 
  11   5   0      439.50      428.27     17.21 o 
  13   5   0      259.94      220.22     14.52 o 
  15   5   0       47.19       36.63     12.33 o 
   0   6   0       13.33       18.67     10.62 o 
   2   6   0       72.37       78.72     22.52 o 
   4   6   0      737.68      719.60     20.27 o 
   6   6   0     5713.68     5267.97    176.49 o 
   8   6   0     1276.09     1173.32     12.12 o 
  10   6   0      442.16      417.83     15.61 o 
  12   6   0       40.86       38.65      8.25 o 
  14   6   0      516.89      505.96     23.64 o 
  16   6   0      171.20      121.57     21.69 o 
   1   7   0      200.74      366.93     30.78 o 
   3   7   0     5398.14     5765.28    116.21 o 
   5   7   0      328.11      360.78     10.29 o 
   7   7   0      682.59      648.13     40.47 o 
   9   7   0      170.93      155.64     10.62 o 
  11   7   0        0.05        4.38     10.23 o 
  13   7   0       19.82       -6.65     18.15 o 
  15   7   0        5.92        7.55     20.58 o 
   0   8   0      147.40      153.54     15.46 o 
   2   8   0     1672.01     1786.37     31.74 o 
   4   8   0     5261.87     5575.09    107.02 o 
   6   8   0     2260.40     2150.70     26.43 o 
   8   8   0       27.52       50.92     16.31 o 
  10   8   0      334.71      316.97     12.17 o 
  12   8   0       25.08       14.82     11.09 o 
  14   8   0      708.61      776.93     26.29 o 
   1   9   0      397.83      361.68     13.81 o 
   3   9   0      707.54      693.83     23.77 o 
   5   9   0        6.78       -4.93     12.77 o 
   7   9   0       11.87      -13.44     17.96 o 
   9   9   0      280.06      326.20     17.31 o 
  11   9   0       64.45       70.93     11.44 o 
  13   9   0      293.69      271.06     18.60 o 
   0  10   0     1783.02     2020.17     35.23 o 
   2  10   0      313.91      344.44     25.06 o 
   4  10   0       39.58        4.62     13.62 o 
   6  10   0      113.02       99.47     14.12 o 
   8  10   0      127.63      129.07     15.49 o 
  10  10   0      211.74      279.73     17.70 o 
  12  10   0        0.05       -2.03     11.90 o 
   1  11   0      249.51      241.10     19.94 o 
   3  11   0       19.54       21.07     13.89 o 
   5  11   0      140.27      127.04     14.71 o 
   7  11   0      290.44      296.24     14.97 o 
   9  11   0      160.98      113.49     13.65 o 
  11  11   0       42.15       30.39     18.44 o 
   0  12   0      535.81      565.17     24.86 o 
   2  12   0       63.72       66.26     15.85 o 
   4  12   0       39.47       55.37     14.94 o 
   6  12   0        0.59       -2.80     14.92 o 
   8  12   0       17.49        8.76     32.34 o 
  10  12   0        0.47       -5.63     13.09 o 
   1  13   0        7.37       16.41     16.39 o 
   3  13   0        1.52       -5.76     15.83 o 
   5  13   0      136.37       96.29     19.65 o 
   7  13   0        0.02       12.24     14.95 o 
   9  13   0       56.44       82.56     18.71 o 
   0  14   0      571.89      553.73     26.13 o 
   2  14   0       54.57       36.01     16.89 o 
   4  14   0       13.48       16.10     16.64 o 
   6  14   0        4.95       16.67     12.38 o 
   8  14   0        5.12       15.80     15.51 o 
   1  15   0        0.65        9.16     12.20 o 
   3  15   0       51.53       98.14     12.68 o 
   5  15   0        0.03       11.47     15.14 o 
   0  16   0      172.15      107.89     28.47 o 
   2  16   0        2.35       -6.16     12.11 o 
 -17   1   1        0.99        4.42     14.23 o 
 -15   1   1       19.15      -12.27     18.08 o 
 -13   1   1      126.51      138.72     13.15 o 
 -11   1   1      340.14      309.61     12.59 o 
  -9   1   1     2652.45     2801.01      9.94 o 
  -7   1   1       41.48       74.28      3.76 o 
  -5   1   1    11612.89    11667.87     91.83 o 
  -3   1   1     1886.56     1968.30     20.68 o 
   1   1   1     7080.92     7288.29     16.12 o 
   3   1   1     9900.56    10670.94     68.32 o 
   5   1   1    11520.09    11283.03    151.94 o 
   7   1   1     6075.72     5628.97     48.38 o 
   9   1   1       78.61       68.12      5.31 o 
  11   1   1     1421.06     1370.14     16.55 o 
  13   1   1      110.18      103.81     11.78 o 
  15   1   1        4.26       -1.05     17.85 o 
 -16   2   1        0.35       -8.16     13.54 o 
 -14   2   1      560.97      511.16     15.30 o 
 -12   2   1     6155.85     6283.82     44.32 o 
 -10   2   1       34.48       25.06      6.39 o 
  -8   2   1    12939.99    12973.53    100.95 o 
  -6   2   1     2108.89     2322.75     31.76 o 
  -4   2   1      597.56      786.97      4.91 o 
  -2   2   1    84276.07    91437.12    246.42 o 
   0   2   1     3057.73     3063.13     60.27 o 
   2   2   1    13657.38    12963.74    389.04 o 
   4   2   1     6525.06     6433.19    110.83 o 
   6   2   1     1084.52     1204.08     53.61 o 
   8   2   1     1201.48     1302.08      9.75 o 
  10   2   1      855.80      776.29     14.94 o 
  12   2   1      368.31      374.72     12.64 o 
  14   2   1       35.39       16.87     12.01 o 
  16   2   1       31.91       12.07     13.05 o 
 -17   3   1       22.68      -10.17     14.25 o 
 -15   3   1       55.06       35.80     12.76 o 
 -13   3   1       27.50       31.06     12.18 o 
 -11   3   1     1169.04     1214.10     14.19 o 
  -9   3   1      664.28      651.07      6.80 o 
  -7   3   1     4415.17     5091.03     35.14 o 
  -5   3   1     1000.35     1168.36     72.59 o 
  -3   3   1    17626.50    20590.61    323.83 o 
  -1   3   1    21091.60    22814.68    767.70 o 
   1   3   1      155.91      132.35      4.12 o 
   3   3   1     1478.01     1653.68     19.01 o 
   5   3   1     2028.77     2108.87     11.05 o 
   7   3   1      110.40       97.66      6.48 o 
   9   3   1       11.91        5.99      7.93 o 
  11   3   1      960.13      899.94     25.63 o 
  13   3   1     1152.73     1088.37     30.78 o 
  15   3   1        8.46       -7.41     12.38 o 
 -16   4   1      832.85      818.24     39.56 o 
 -14   4   1      691.87      598.23     15.32 o 
 -12   4   1     2998.81     2921.64     53.23 o 
 -10   4   1      348.91      313.20     23.07 o 
  -8   4   1     5458.45     5701.97     70.03 o 
  -6   4   1     9378.86     9733.27     27.00 o 
  -4   4   1     2493.21     2898.46     45.89 o 
  -2   4   1        0.74       19.46      5.63 o 
   0   4   1     9888.52    10239.62     31.56 o 
   2   4   1      177.62      112.69      2.65 o 
   4   4   1     2021.00     2225.44    135.19 o 
   6   4   1     9384.97     9109.33    142.18 o 
   8   4   1     2147.35     2099.40     14.35 o 
  10   4   1     3999.05     3675.81     42.22 o 
  12   4   1     1167.91     1134.50     15.67 o 
  14   4   1      109.45      108.26     12.47 o 
  16   4   1       54.85       82.10     14.17 o 
 -15   5   1      692.10      643.70     16.45 o 
 -13   5   1      208.08      187.48     12.15 o 
 -11   5   1     1050.80      861.70     13.07 o 
  -9   5   1      895.26      794.61     13.11 o 
  -7   5   1       37.32       54.85      8.99 o 
  -5   5   1      827.19      881.87     20.53 o 
  -3   5   1       17.61      425.53    223.24 o 
  -1   5   1        2.77       26.61     19.78 o 
   1   5   1     2193.12     2183.92     19.42 o 
   3   5   1     1162.24     1273.50     66.71 o 
   5   5   1        0.84        3.20      1.77 o 
   7   5   1     1488.19     1421.95     60.67 o 
   9   5   1       42.28       69.18      8.79 o 
  11   5   1      216.63      203.26     10.29 o 
  13   5   1       28.14       25.87     10.93 o 
  15   5   1      103.03       52.30     19.15 o 
 -16   6   1      549.58      711.06     28.96 o 
 -14   6   1      518.82      523.59     24.75 o 
 -12   6   1      990.47      961.32     33.12 o 
 -10   6   1        7.79       -0.85      6.63 o 
  -8   6   1     1346.00     1328.74     23.61 o 
  -6   6   1     2532.59     2792.12     69.29 o 
  -4   6   1     6513.47     7161.06     67.36 o 
  -2   6   1        9.54       39.90     16.30 o 
   0   6   1     9817.72    10360.78    133.91 o 
   2   6   1     1680.93     1939.84     20.46 o 
   4   6   1     1050.65     1096.34     23.89 o 
   6   6   1     1991.50     1997.01     64.35 o 
   8   6   1      334.87      294.93     20.39 o 
  10   6   1      335.91      357.19     11.22 o 
  12   6   1        0.51       -2.52     16.33 o 
  14   6   1       65.67       52.60     19.03 o 
 -15   7   1      455.75      396.86     23.33 o 
 -13   7   1        9.92       11.19     11.23 o 
 -11   7   1     3239.47     3305.45    151.39 o 
  -9   7   1       40.74       25.84      6.51 o 
  -7   7   1      969.60      984.78     30.16 o 
  -5   7   1        9.48        5.91      9.03 o 
  -3   7   1       48.88       36.68      8.81 o 
  -1   7   1     3844.99     3755.36     20.33 o 
   1   7   1      881.89     1085.38    157.65 o 
   3   7   1      364.28      314.66     16.52 o 
   5   7   1     1894.09     1885.35     24.40 o 
   7   7   1      148.84      123.69     14.85 o 
   9   7   1      978.66      999.24     20.34 o 
  11   7   1      234.65      208.67     11.55 o 
  13   7   1      440.40      475.18     21.86 o 
  15   7   1       66.50       64.31     21.23 o 
 -14   8   1        0.89        7.19     19.17 o 
 -12   8   1      229.35      198.09     12.92 o 
 -10   8   1      109.04       85.98      8.74 o 
  -8   8   1       32.25       28.56     14.89 o 
  -6   8   1     3500.58     3323.31     43.83 o 
  -4   8   1      724.39      781.89     14.15 o 
  -2   8   1      261.86      302.41     11.91 o 
   0   8   1       98.06      126.30     10.47 o 
   2   8   1      196.17      213.03     17.23 o 
   4   8   1      219.35      253.07     17.63 o 
   6   8   1      523.54      524.33     19.23 o 
   8   8   1     2179.66     1994.69     26.15 o 
  10   8   1      113.45      123.99     11.45 o 
  12   8   1      208.86      205.50     21.08 o 
  14   8   1        0.68        1.54     18.56 o 
 -13   9   1        6.15       13.46     12.46 o 
 -11   9   1        0.63       -6.89     11.07 o 
  -9   9   1       93.46      101.38      8.14 o 
  -7   9   1     1503.49     1405.99     18.74 o 
  -5   9   1      655.53      707.29     28.70 o 
  -3   9   1      367.02      323.61     13.86 o 
  -1   9   1      347.38      355.38     13.60 o 
   1   9   1      440.19      464.38     14.88 o 
   3   9   1      138.86      149.49      7.61 o 
   5   9   1      678.62      640.04     22.36 o 
   7   9   1     2129.88     2108.52     29.25 o 
   9   9   1     1208.17     1146.55     23.30 o 
  11   9   1       91.12       58.38     11.69 o 
  13   9   1      114.56      140.66     13.25 o 
 -12  10   1      137.09      136.57     12.62 o 
 -10  10   1       67.34       60.39      8.89 o 
  -8  10   1      216.53      215.49     13.19 o 
  -6  10   1     1002.30      946.40     18.71 o 
  -4  10   1       30.25       26.58     13.27 o 
  -2  10   1      998.74     1028.38     46.88 o 
   0  10   1       98.71       95.69     14.45 o 
   2  10   1     1634.24     1641.43     13.75 o 
   4  10   1       91.53       66.81     13.47 o 
   6  10   1      791.22      789.37     24.43 o 
   8  10   1      998.19      949.39     24.55 o 
  10  10   1       57.37       85.73     11.79 o 
  12  10   1      378.96      420.53     33.24 o 
 -13  11   1        5.82       20.82     19.22 o 
 -11  11   1       89.15      115.23     19.93 o 
  -9  11   1        0.29      -11.82     12.21 o 
  -7  11   1       14.06        4.56     13.93 o 
  -5  11   1     1794.75     1892.69     24.57 o 
  -3  11   1      195.88      241.27     16.03 o 
  -1  11   1        4.58        1.77     15.92 o 
   1  11   1      453.13      513.09     11.22 o 
   3  11   1        7.39       23.70     14.82 o 
   5  11   1       21.93       26.16     14.39 o 
   7  11   1      729.09      704.26     40.85 o 
   9  11   1      206.81      148.70     18.97 o 
  11  11   1        0.41       21.27     13.17 o 
 -10  12   1       45.80       78.06     13.45 o 
  -8  12   1      141.55      147.34     11.63 o 
  -6  12   1       11.06       13.58     10.83 o 
  -4  12   1        8.43        3.01     11.16 o 
  -2  12   1      231.67      167.37     11.43 o 
   0  12   1       16.19       27.34     10.83 o 
   2  12   1      459.48      396.95     17.29 o 
   4  12   1        1.88       -2.99     14.73 o 
   6  12   1      818.73      836.06     19.30 o 
   8  12   1       30.32       40.58     14.26 o 
  10  12   1      127.07      126.98     19.90 o 
  -9  13   1       62.27       34.36     21.11 o 
  -7  13   1        2.06        0.60     11.48 o 
  -5  13   1       28.85       52.05     12.83 o 
  -3  13   1      348.49      388.94     13.28 o 
  -1  13   1        9.80        7.72     10.92 o 
   1  13   1      354.92      324.95     18.42 o 
   3  13   1        0.38       20.39     15.61 o 
   5  13   1       52.72       17.10     16.57 o 
   7  13   1       77.58      124.73     33.40 o 
   9  13   1       34.88       41.38     15.52 o 
  -8  14   1        0.24       23.31     12.71 o 
  -6  14   1       36.69        1.42     12.34 o 
  -4  14   1       28.21       21.13     11.83 o 
  -2  14   1        0.73        8.09     12.00 o 
   0  14   1      276.51      246.10     16.93 o 
   2  14   1       18.09       27.55     18.03 o 
   4  14   1       87.30       72.46     19.30 o 
   6  14   1       48.57       37.01     16.40 o 
   8  14   1       13.59       10.95     22.54 o 
  -5  15   1       75.42       88.08     13.17 o 
  -3  15   1       31.29       32.24     12.44 o 
  -1  15   1        6.57       14.26     12.26 o 
   1  15   1      129.74      130.44     18.46 o 
   3  15   1        7.02      -12.61     18.22 o 
   5  15   1       34.90       69.17     27.93 o 
  -2  16   1       62.29       61.28     19.63 o 
   0  16   1        9.29        0.09     19.33 o 
 -18   0   2       22.79       41.44     22.48 o 
 -16   0   2       51.20       17.25     19.29 o 
 -14   0   2      829.98      737.72     22.96 o 
 -12   0   2      261.45      288.44     19.30 o 
 -10   0   2      380.51      406.44     16.17 o 
  -8   0   2      547.75      642.94      5.25 o 
  -6   0   2     5073.22     4892.11     41.59 o 
  -4   0   2       55.57      101.29      4.04 o 
  -2   0   2    22962.64    23483.35   1006.36 o 
   0   0   2     2070.03     2415.81     33.05 o 
   2   0   2    60042.90    63678.40    239.40 o 
   4   0   2      182.15       98.52      7.47 o 
   6   0   2     5430.08     6639.29    154.76 o 
   8   0   2      404.06      387.66     13.17 o 
  10   0   2     1253.18     1161.68     17.62 o 
  12   0   2       10.11        2.94     15.00 o 
  14   0   2      207.70      177.22     18.18 o 
  16   0   2       45.42       43.86     18.74 o 
 -17   1   2      363.87      373.72     16.54 o 
 -15   1   2        7.14        2.82     12.77 o 
 -13   1   2      326.31      367.36     14.47 o 
 -11   1   2     3439.13     3518.11     28.93 o 
  -9   1   2       25.75       20.79      3.90 o 
  -7   1   2      807.47      920.13      5.91 o 
  -5   1   2     8027.52     8895.93     58.23 o 
  -3   1   2        7.90       16.37      2.17 o 
  -1   1   2    11903.55    11605.74    709.17 o 
   1   1   2     1812.20     1753.40     23.79 o 
   3   1   2       32.27       35.91      3.10 o 
   5   1   2       19.20       63.09      7.50 o 
   7   1   2     5986.16     6048.29     76.18 o 
   9   1   2     1583.52     1503.06     21.38 o 
  11   1   2        1.95       -4.32      7.68 o 
  13   1   2      588.86      579.02     14.65 o 
  15   1   2       17.07      -11.30     12.88 o 
 -16   2   2      258.77      225.86     14.87 o 
 -14   2   2       37.06       43.40     17.15 o 
 -12   2   2       89.77       53.68     12.70 o 
 -10   2   2       54.99       57.02      9.07 o 
  -8   2   2      376.59      520.34     11.46 o 
  -6   2   2    12246.98    13382.35     69.68 o 
  -4   2   2     3351.67     3808.80     36.28 o 
  -2   2   2        3.54        3.62      4.01 o 
   0   2   2    28288.81    27639.82    174.99 o 
   2   2   2       48.42       94.69      3.49 o 
   4   2   2      904.94     1065.73      7.55 o 
   6   2   2      208.83      290.17      6.73 o 
   8   2   2      217.00      196.94      9.55 o 
  10   2   2       58.12       74.81      7.84 o 
  12   2   2      419.61      406.45     12.54 o 
  14   2   2      138.75      115.31     14.19 o 
  16   2   2       15.64       -5.05     13.41 o 
 -17   3   2      218.13      277.25     15.90 o 
 -15   3   2        0.55       -9.09     16.88 o 
 -13   3   2     1307.06     1328.51     17.62 o 
 -11   3   2     1344.25     1424.31     12.15 o 
  -9   3   2     1339.39     1109.27     12.35 o 
  -7   3   2       15.32        9.17      4.14 o 
  -5   3   2     9915.19    10192.08     80.84 o 
  -3   3   2    57122.22    60085.39    646.79 o 
  -1   3   2    83941.12    83262.48    925.93 o 
   1   3   2     4891.29     4514.70     52.35 o 
   3   3   2      674.13      582.42     20.13 o 
   5   3   2     9162.53     8476.17     20.60 o 
   7   3   2      309.69      275.50      7.87 o 
   9   3   2     7123.41     7023.68    142.95 o 
  11   3   2      257.63      223.12      8.60 o 
  13   3   2     1251.56     1251.62     47.20 o 
  15   3   2      273.65      247.20     20.84 o 
 -16   4   2        8.60       23.96     22.11 o 
 -14   4   2       91.16       53.84     12.79 o 
 -12   4   2      351.72      332.07      9.66 o 
 -10   4   2        0.18        2.41      7.15 o 
  -8   4   2        2.38       -2.63      4.57 o 
  -6   4   2     2439.33     2599.51      9.58 o 
  -4   4   2     8022.18     9027.27     46.46 o 
  -2   4   2     4059.20     4405.09     75.26 o 
   0   4   2      525.09      675.26      6.87 o 
   2   4   2     2050.67     1991.78     35.92 o 
   4   4   2      942.39      797.23      8.86 o 
   6   4   2       23.29       17.15      5.80 o 
   8   4   2      784.51      706.77     38.10 o 
  10   4   2      897.87      982.48     16.09 o 
  12   4   2      815.37      889.53     14.96 o 
  14   4   2        3.81        4.10     11.76 o 
 -17   5   2      184.20      178.89     15.14 o 
 -15   5   2       83.09      129.93     13.58 o 
 -13   5   2     1625.25     1575.79     20.11 o 
 -11   5   2       77.92       65.51      8.24 o 
  -9   5   2     5810.06     5664.91     64.07 o 
  -7   5   2      180.65      222.53      6.95 o 
  -5   5   2     9513.59    10286.79     52.75 o 
  -3   5   2        4.26       13.66      5.65 o 
  -1   5   2      143.38      173.26      6.05 o 
   1   5   2    19616.09    20032.01     30.01 o 
   3   5   2     1027.57      946.28     37.81 o 
   5   5   2     6907.60     6598.58    185.26 o 
   7   5   2     1721.74     1733.62     54.57 o 
   9   5   2     4306.15     4050.70    115.84 o 
  11   5   2       64.59       85.81      8.03 o 
  13   5   2     1068.70     1099.07     25.06 o 
  15   5   2      378.13      424.95     22.95 o 
 -16   6   2        0.93       18.47     13.28 o 
 -14   6   2     1422.15     1224.23     40.26 o 
 -12   6   2        5.66       18.30      8.63 o 
 -10   6   2      472.80      549.44     20.97 o 
  -8   6   2       23.21       12.69      5.54 o 
  -6   6   2       63.22       89.52      4.50 o 
  -4   6   2      136.50      107.30      7.19 o 
  -2   6   2      439.46      403.51     18.92 o 
   0   6   2        0.40        1.39      6.07 o 
   2   6   2     3960.74     4237.39     42.29 o 
   4   6   2       39.38       48.04      3.72 o 
   6   6   2      390.69      361.86     15.44 o 
   8   6   2       70.06       79.33     15.76 o 
  10   6   2      885.51      751.74     19.39 o 
  12   6   2      435.19      359.32     19.09 o 
  14   6   2       10.62      -10.75     16.99 o 
 -15   7   2        5.87       -1.42     21.33 o 
 -13   7   2       37.76       17.81      9.10 o 
 -11   7   2      753.41      761.99     31.81 o 
  -9   7   2      448.30      487.41     16.39 o 
  -7   7   2     1084.67      977.21     14.52 o 
  -5   7   2     1333.93     1267.54     21.06 o 
  -3   7   2     1273.84     1384.44     14.36 o 
  -1   7   2     2940.97     3268.27     13.99 o 
   1   7   2     5377.22     5753.93     21.87 o 
   3   7   2       14.71       28.46      6.52 o 
   5   7   2     1710.33     1759.53     23.51 o 
   7   7   2       54.51       33.33     15.11 o 
   9   7   2      103.88       85.24     15.08 o 
  11   7   2       85.19       83.92     11.07 o 
  13   7   2      320.72      304.87     20.25 o 
 -14   8   2       68.69       71.06     13.49 o 
 -12   8   2        0.80       11.42     11.52 o 
 -10   8   2     1046.19     1033.26     48.52 o 
  -8   8   2     1629.53     1691.65     28.18 o 
  -6   8   2      806.40      781.92     17.73 o 
  -4   8   2      595.42      557.43     10.03 o 
  -2   8   2      470.13      450.86     13.64 o 
   0   8   2     1664.07     1683.58     51.25 o 
   2   8   2     2870.89     3036.56     17.11 o 
   4   8   2      609.08      581.41     19.87 o 
   6   8   2      194.28      140.71     17.76 o 
   8   8   2       44.15       44.12     15.90 o 
  10   8   2        2.55        7.07     15.00 o 
  12   8   2       89.76      105.55     17.68 o 
  14   8   2       57.02       72.12     20.41 o 
 -15   9   2      121.03       93.84     20.48 o 
 -13   9   2        0.01       -9.82     12.76 o 
 -11   9   2       18.18       23.09     11.49 o 
  -9   9   2      440.37      497.72     13.17 o 
  -7   9   2     2527.01     2520.87     62.86 o 
  -5   9   2     1677.58     1844.14     46.36 o 
  -3   9   2      100.55      108.63     12.31 o 
  -1   9   2      155.01      152.36      9.02 o 
   1   9   2       54.87       72.71      8.07 o 
   3   9   2      154.07      192.78     19.47 o 
   5   9   2       47.57       57.87     19.17 o 
   7   9   2      728.65      674.95     22.23 o 
   9   9   2        2.75        1.10     16.16 o 
  11   9   2      198.40      218.38     12.83 o 
  13   9   2       10.70       30.52     18.72 o 
 -14  10   2       20.32       -2.85     12.97 o 
 -12  10   2      108.56      116.90     19.13 o 
 -10  10   2       21.03       27.04     16.75 o 
  -8  10   2      746.67      678.00     14.35 o 
  -6  10   2     3484.06     3457.73     48.03 o 
  -4  10   2      252.48      256.58     11.89 o 
  -2  10   2        0.21        1.07      9.94 o 
   0  10   2      716.32      695.30     12.24 o 
   2  10   2      492.34      441.96     10.13 o 
   4  10   2       34.04       41.80     19.09 o 
   6  10   2      669.55      763.11     24.03 o 
   8  10   2       39.72       24.85     19.16 o 
  10  10   2       74.88       28.89     17.74 o 
  12  10   2       80.35      100.95     18.38 o 
 -13  11   2       13.13        6.65     21.38 o 
 -11  11   2      512.59      598.27     24.31 o 
  -9  11   2        0.45        2.94     12.28 o 
  -7  11   2       12.84       25.11     10.67 o 
  -5  11   2     2214.97     2215.24     37.76 o 
  -3  11   2       50.20       32.58     11.06 o 
  -1  11   2      839.69      777.35     13.17 o 
   1  11   2      362.75      316.80     10.86 o 
   3  11   2        2.72        5.44     14.23 o 
   5  11   2      266.80      299.63     15.99 o 
   7  11   2       60.89       84.53     20.01 o 
   9  11   2      171.94      207.52     20.08 o 
  11  11   2        5.04       -1.89     17.84 o 
 -12  12   2      142.19      168.42     24.06 o 
 -10  12   2       79.01       89.75     20.23 o 
  -8  12   2      266.28      257.54     12.39 o 
  -6  12   2      173.44      132.64     11.70 o 
  -4  12   2       17.97       27.48     11.14 o 
  -2  12   2      161.79      143.75     11.33 o 
   0  12   2     1570.50     1595.20     32.54 o 
   2  12   2      259.40      233.70     16.61 o 
   4  12   2      293.52      306.20     16.77 o 
   6  12   2      550.16      559.45     17.57 o 
   8  12   2       25.78       51.38     33.42 o 
  10  12   2       88.59      133.05     21.56 o 
  -9  13   2      108.01      129.63     15.14 o 
  -7  13   2        2.57       -1.37     11.88 o 
  -5  13   2       83.20       56.30     11.98 o 
  -3  13   2       87.42       61.43     11.33 o 
  -1  13   2      537.84      448.51     26.28 o 
   1  13   2        7.72       38.45     16.44 o 
   3  13   2        0.79       -0.21     15.58 o 
   5  13   2       74.54       95.96     25.97 o 
   7  13   2       62.10       92.39     15.99 o 
   9  13   2        0.54      -15.54     15.54 o 
  -8  14   2       54.89       72.82     13.77 o 
  -6  14   2       19.68       43.49     12.36 o 
  -4  14   2      207.43      203.13     13.97 o 
  -2  14   2       50.44       60.62     12.28 o 
   0  14   2      156.84      140.68     18.45 o 
   2  14   2       92.43       70.97     24.99 o 
   4  14   2       81.41      105.41     36.32 o 
   6  14   2        0.97        9.88     24.64 o 
  -5  15   2        1.25       13.86     13.10 o 
  -3  15   2        6.65       28.54     13.24 o 
  -1  15   2      138.36      149.54     23.37 o 
   1  15   2      235.40      175.77     20.10 o 
   3  15   2       16.60       20.24     18.39 o 
   5  15   2        0.03       -8.16     17.86 o 
 -17   1   3      294.13      325.16     16.51 o 
 -15   1   3      282.84      266.84     14.36 o 
 -13   1   3     7530.43     7711.63     34.42 o 
 -11   1   3     5405.07     5282.62    114.50 o 
  -9   1   3     5089.04     4954.34     53.50 o 
  -7   1   3     2417.52     2229.26     26.14 o 
  -5   1   3     1244.53     1594.40     29.80 o 
  -3   1   3    29664.53    31234.22    573.99 o 
  -1   1   3     1963.10     1927.21     32.82 o 
   1   1   3   129425.57   125213.63   1571.67 o 
   3   1   3     9459.84     9864.97    132.73 o 
   5   1   3     5683.46     5301.25     18.95 o 
   7   1   3     3580.27     3425.11     29.02 o 
   9   1   3     1863.92     1732.39     19.93 o 
  11   1   3     2321.54     2194.54     26.85 o 
  13   1   3      319.37      308.48     12.51 o 
  15   1   3      577.85      567.34     29.27 o 
 -18   2   3        9.22       52.09     38.96 o 
 -16   2   3      953.44      946.02     18.63 o 
 -14   2   3      243.94      261.73     15.71 o 
 -12   2   3      484.98      476.28     14.47 o 
 -10   2   3      138.05      142.26      6.94 o 
  -8   2   3      128.21      159.54      4.66 o 
  -6   2   3    17880.80    18645.10    103.57 o 
  -4   2   3    25610.39    27649.12    111.17 o 
  -2   2   3     2504.84     2892.18     33.06 o 
   0   2   3    16106.59    16128.09    202.28 o 
   2   2   3    12856.94    12738.14    291.27 o 
   4   2   3    19869.69    21219.79    202.00 o 
   6   2   3     5146.36     5123.49    118.25 o 
   8   2   3      116.21      131.92      8.34 o 
  10   2   3       59.13       68.77      8.06 o 
  12   2   3       39.05       27.10     10.74 o 
  14   2   3      297.07      345.26     25.42 o 
 -17   3   3      472.71      571.36     32.87 o 
 -15   3   3       20.11       29.98     18.61 o 
 -13   3   3       57.67       82.33     16.77 o 
 -11   3   3     1034.48      958.34     11.00 o 
  -9   3   3     2928.64     3025.03     13.82 o 
  -7   3   3     9833.56    10179.30     99.63 o 
  -5   3   3        0.96        2.99      3.70 o 
  -3   3   3     6623.92     6633.10     42.54 o 
  -1   3   3    10070.44     9919.52     19.05 o 
   1   3   3      913.74      902.31     26.59 o 
   3   3   3     1821.40     1842.11     14.89 o 
   5   3   3     7068.31     7179.32    211.41 o 
   7   3   3     3847.56     3572.34     83.47 o 
   9   3   3     4042.35     3847.35     20.42 o 
  11   3   3       59.33       66.00      7.87 o 
  13   3   3      203.12      180.69     11.58 o 
  15   3   3       25.10       28.64     12.69 o 
 -16   4   3      260.92      262.13     15.14 o 
 -14   4   3      203.82      234.31     13.62 o 
 -12   4   3     1567.18     1409.37     13.13 o 
 -10   4   3      328.75      396.54      9.03 o 
  -8   4   3     1537.45     1571.22     18.10 o 
  -6   4   3     1018.53     1129.08     19.82 o 
  -4   4   3    14880.26    16099.61    111.77 o 
  -2   4   3     5480.65     5399.18     17.49 o 
   0   4   3      172.76      244.19     11.90 o 
   2   4   3     1412.29     1389.91     21.85 o 
   4   4   3       35.23       48.79      8.16 o 
   6   4   3        0.16       -3.04      6.13 o 
   8   4   3     1496.16     1441.58     20.22 o 
  10   4   3        0.18       -4.24      8.95 o 
  12   4   3     1081.74      978.90     18.99 o 
  14   4   3      219.89      230.35     18.97 o 
 -17   5   3       18.16       15.98     14.27 o 
 -15   5   3      129.39      167.47     13.53 o 
 -13   5   3      337.93      342.85     10.01 o 
 -11   5   3      826.57      873.15     13.57 o 
  -9   5   3      175.59      187.67      6.14 o 
  -7   5   3      196.28      197.10      4.68 o 
  -5   5   3      619.84      643.40     13.64 o 
  -3   5   3     3918.08     4075.58     61.51 o 
  -1   5   3     2160.05     2271.45     12.18 o 
   1   5   3     2108.10     1805.46     58.41 o 
   3   5   3       33.77       40.70      3.53 o 
   5   5   3      178.84      152.26     17.06 o 
   7   5   3     4128.40     3671.46    159.31 o 
   9   5   3        3.50        8.11     14.53 o 
  11   5   3      207.36      199.99     11.48 o 
  13   5   3       11.90       19.10     16.59 o 
  15   5   3       12.10        0.90     19.51 o 
 -16   6   3       77.96       54.64     14.63 o 
 -14   6   3       12.34       61.31     21.38 o 
 -12   6   3      998.91     1055.30     24.95 o 
 -10   6   3       13.83       19.00      8.55 o 
  -8   6   3        0.40       -2.17      5.24 o 
  -6   6   3     2806.47     3215.12     33.15 o 
  -4   6   3     6950.29     7463.27     66.55 o 
  -2   6   3       80.47       47.69      3.20 o 
   0   6   3     1708.83     2100.49     34.48 o 
   2   6   3       18.25       26.27      5.62 o 
   4   6   3      976.08      935.00     18.32 o 
   6   6   3     1605.07     1561.59     23.00 o 
   8   6   3     2774.11     2754.97     28.72 o 
  10   6   3        6.00      -14.67     15.14 o 
  12   6   3      318.50      340.62     19.17 o 
  14   6   3       43.37       40.85     17.89 o 
 -15   7   3       70.71       65.98     12.70 o 
 -13   7   3      841.51      903.22     39.85 o 
 -11   7   3      523.55      494.21     20.54 o 
  -9   7   3       51.28       40.01      6.87 o 
  -7   7   3     4444.89     4513.85     51.11 o 
  -5   7   3     1612.86     1568.09     38.10 o 
  -3   7   3     3324.22     3431.07     31.69 o 
  -1   7   3     2640.16     2615.30     15.85 o 
   1   7   3       74.04       78.24     10.77 o 
   3   7   3      128.09      118.87      9.18 o 
   5   7   3     1663.22     1685.16     24.55 o 
   7   7   3     7358.95     6921.84     44.02 o 
   9   7   3        1.12       -8.98     14.76 o 
  11   7   3      323.85      309.24     19.02 o 
  13   7   3       68.36       75.27     17.09 o 
 -14   8   3      393.41      342.74     14.83 o 
 -12   8   3      927.40      902.11     16.74 o 
 -10   8   3      110.27      107.32      8.50 o 
  -8   8   3        2.34       10.79      6.06 o 
  -6   8   3       16.13       22.55      6.97 o 
  -4   8   3      911.65      994.03     22.45 o 
  -2   8   3     2259.87     2500.50     39.86 o 
   0   8   3      586.62      537.80     10.93 o 
   2   8   3        3.46       -2.40      7.53 o 
   4   8   3      815.73      811.26     22.32 o 
   6   8   3        9.67       12.24     17.79 o 
   8   8   3        6.42       10.36     16.85 o 
  10   8   3      181.09      166.53     17.81 o 
  12   8   3       71.00       59.08     17.26 o 
 -15   9   3      184.98      142.32     16.42 o 
 -13   9   3      387.16      395.78     15.64 o 
 -11   9   3       87.72       76.80     11.07 o 
  -9   9   3      372.83      390.96     19.37 o 
  -7   9   3      666.47      687.68     37.77 o 
  -5   9   3        0.63        4.93     10.21 o 
  -3   9   3     2440.59     2488.58     24.35 o 
  -1   9   3      821.85      823.78     11.53 o 
   1   9   3     1314.50     1351.34     30.08 o 
   3   9   3      245.48      242.20     20.27 o 
   5   9   3     1816.11     1778.65     29.06 o 
   7   9   3      135.30      121.28     18.87 o 
   9   9   3       37.35       16.76     17.75 o 
  11   9   3       77.94       74.52     17.59 o 
  13   9   3       14.57       17.63     17.41 o 
 -14  10   3      230.32      250.09     21.85 o 
 -12  10   3      276.58      282.81     20.99 o 
 -10  10   3       67.73       64.00     19.20 o 
  -8  10   3      220.63      252.72     10.96 o 
  -6  10   3      287.91      311.19     12.54 o 
  -4  10   3        0.19       -3.14     11.20 o 
  -2  10   3     2581.02     2632.70     26.30 o 
   0  10   3      114.75      125.72      9.90 o 
   2  10   3      240.14      246.34     22.52 o 
   4  10   3      190.12      147.57     20.53 o 
   6  10   3       55.99       63.22     19.60 o 
   8  10   3      334.37      350.86     21.49 o 
  10  10   3      453.55      463.10     22.63 o 
  12  10   3       34.77       19.80     17.42 o 
 -13  11   3        1.44       17.18     22.43 o 
 -11  11   3      112.85      132.47     20.97 o 
  -9  11   3       17.57       13.10     12.53 o 
  -7  11   3       15.62        6.79     11.04 o 
  -5  11   3       27.76       31.74     11.17 o 
  -3  11   3        2.58       -0.45     11.10 o 
  -1  11   3       14.64       28.02     10.48 o 
   1  11   3        0.80        0.90      8.88 o 
   3  11   3      305.27      333.94     16.37 o 
   5  11   3       24.08       22.92     19.92 o 
   7  11   3       11.38      -12.80     19.20 o 
   9  11   3        1.58       11.94     19.34 o 
  11  11   3       21.77       72.45     20.18 o 
 -12  12   3       12.04       -1.92     22.78 o 
 -10  12   3      373.78      375.37     23.81 o 
  -8  12   3       41.72       41.14     13.28 o 
  -6  12   3      506.10      529.92     13.21 o 
  -4  12   3      184.44      190.68     11.70 o 
  -2  12   3        3.52       -1.53     12.74 o 
   0  12   3       34.80       18.86     10.76 o 
   2  12   3       29.18       19.30     15.09 o 
   4  12   3       10.32        3.16     15.09 o 
   6  12   3      549.96      588.40     25.49 o 
   8  12   3       62.81       53.19     20.17 o 
  10  12   3       48.34       40.93     21.49 o 
  -9  13   3        0.19       -4.65     14.38 o 
  -7  13   3       47.21       50.92     11.75 o 
  -5  13   3       33.55       40.18     11.90 o 
  -3  13   3      136.40      153.55     13.34 o 
  -1  13   3       25.80       23.16     11.00 o 
   1  13   3      231.97      207.84     17.11 o 
   3  13   3      177.30      183.85     17.10 o 
   5  13   3        0.14        5.29     15.92 o 
   7  13   3       21.90       31.35     16.08 o 
  -8  14   3      132.49      103.54     15.74 o 
  -6  14   3       18.05        3.64     12.54 o 
  -4  14   3       50.16       46.28     12.44 o 
  -2  14   3      135.44      133.64     12.45 o 
   0  14   3       64.06       63.59     24.25 o 
   2  14   3       78.85       42.73     17.11 o 
   4  14   3        6.83        3.76     16.84 o 
   6  14   3      111.74       78.08     17.49 o 
  -5  15   3        1.41       -4.35     15.89 o 
  -3  15   3        4.26       -8.59     15.12 o 
  -1  15   3        9.18        3.47     17.59 o 
   1  15   3       35.50       10.85     17.84 o 
   3  15   3       93.80       85.69     19.53 o 
 -18   0   4      395.39      417.55     24.35 o 
 -16   0   4      167.83      111.84     20.17 o 
 -14   0   4      374.87      307.72     19.93 o 
 -12   0   4     2007.15     2015.29     28.87 o 
 -10   0   4     1681.51     1779.87     41.81 o 
  -8   0   4    19093.69    19290.21    169.49 o 
  -6   0   4        5.85        1.04      4.56 o 
  -4   0   4    67795.08    66521.96    374.37 o 
  -2   0   4        2.17       38.45     12.40 o 
   0   0   4      116.26      111.57      4.58 o 
   2   0   4    37425.20    38429.09    238.56 o 
   4   0   4    16651.67    17723.16     46.12 o 
   6   0   4    15408.92    11331.22   1270.76 o 
   8   0   4     2189.18     2008.88     14.89 o 
  10   0   4      687.13      696.64     17.93 o 
  12   0   4     1186.51     1077.34     21.99 o 
  14   0   4      727.51      721.17     22.51 o 
 -17   1   4       46.33       61.17     14.73 o 
 -15   1   4        0.14       -1.99     12.99 o 
 -13   1   4       33.01       25.59     12.80 o 
 -11   1   4     1947.28     1837.68     29.59 o 
  -9   1   4       67.82       91.35      4.41 o 
  -7   1   4     2601.77     2490.60     41.69 o 
  -5   1   4      901.39      903.96     17.40 o 
  -3   1   4     2308.41     2599.38     19.77 o 
  -1   1   4     8241.87     8311.08     50.44 o 
   1   1   4    25603.80    25055.26    236.66 o 
   3   1   4      491.14      418.03     27.82 o 
   5   1   4      305.41      228.26      9.27 o 
   7   1   4      854.47      943.26      9.19 o 
   9   1   4      281.40      303.70     12.44 o 
  11   1   4        9.29       19.63      6.76 o 
  13   1   4      335.96      297.82     15.41 o 
  15   1   4        6.61        7.23     12.66 o 
 -18   2   4       14.46       48.25     15.41 o 
 -16   2   4      191.12      191.74     18.46 o 
 -14   2   4      166.15      203.32     13.88 o 
 -12   2   4        1.05      -11.71     12.65 o 
 -10   2   4      781.59      766.16     23.24 o 
  -8   2   4     1867.95     2096.89      9.78 o 
  -6   2   4     4711.26     5185.44     57.60 o 
  -4   2   4      127.68       76.29      3.44 o 
  -2   2   4    13875.47    14114.33    127.17 o 
   0   2   4    14692.46    14007.04     58.21 o 
   2   2   4     4504.04     4523.95     88.13 o 
   4   2   4     4157.69     4281.35     17.59 o 
   6   2   4     5243.38     5199.77    110.92 o 
   8   2   4     1341.81     1201.72     35.94 o 
  10   2   4      959.65      950.87     14.54 o 
  12   2   4      357.86      317.59     11.58 o 
  14   2   4      989.98      984.47     28.78 o 
 -17   3   4      145.06      123.51     15.36 o 
 -15   3   4     1408.46     1297.92     19.75 o 
 -13   3   4       16.29       19.95     11.71 o 
 -11   3   4     2328.44     2356.13     50.11 o 
  -9   3   4     1255.38     1429.63     16.77 o 
  -7   3   4    10176.96    10938.41     56.88 o 
  -5   3   4    10149.07    11139.89     55.44 o 
  -3   3   4     5035.56     5058.63     23.01 o 
  -1   3   4     4796.68     4766.31    105.18 o 
   1   3   4     1582.21     1392.48     15.77 o 
   3   3   4       56.90      103.48      8.93 o 
   5   3   4       13.04       31.49      6.20 o 
   7   3   4     1559.09     1397.61     21.16 o 
   9   3   4      206.36      166.58      9.22 o 
  11   3   4      174.92      150.61     11.12 o 
  13   3   4      380.95      335.37     35.57 o 
  15   3   4      194.77      196.99     20.48 o 
 -16   4   4       61.51       58.64     13.64 o 
 -14   4   4      702.40      654.73     32.27 o 
 -12   4   4      467.63      482.43     27.72 o 
 -10   4   4       20.90       -3.67      7.62 o 
  -8   4   4      371.22      411.43      5.90 o 
  -6   4   4    17521.74    20544.91    172.52 o 
  -4   4   4        0.74        5.76      4.19 o 
  -2   4   4     2542.68     2397.83     27.84 o 
   0   4   4     5223.78     5277.17     47.11 o 
   2   4   4     4076.09     3717.69     84.37 o 
   4   4   4     1424.05     1371.06     17.91 o 
   6   4   4        7.17        9.19      6.47 o 
   8   4   4        6.47        6.58      8.11 o 
  10   4   4      101.06       91.55     11.85 o 
  12   4   4       67.85       56.84     18.61 o 
  14   4   4      316.27      287.56     19.48 o 
 -17   5   4        0.20       11.58     14.66 o 
 -15   5   4      780.75      801.95     38.22 o 
 -13   5   4      226.98      179.25     11.83 o 
 -11   5   4      789.09      745.70     11.39 o 
  -9   5   4      149.35      150.17      9.81 o 
  -7   5   4      171.20      168.74      6.30 o 
  -5   5   4    11371.74    12051.65     37.86 o 
  -3   5   4     3592.48     3702.78     62.76 o 
  -1   5   4     2448.86     2309.94     15.22 o 
   1   5   4    12544.45    12399.00     29.78 o 
   3   5   4       62.49       43.61      4.04 o 
   5   5   4      556.80      553.06     16.81 o 
   7   5   4      805.20      832.48     19.77 o 
   9   5   4      260.00      252.71     16.61 o 
  11   5   4      424.70      451.91     18.27 o 
  13   5   4        9.15       22.81     16.08 o 
 -16   6   4      132.21      131.00     21.03 o 
 -14   6   4     2364.70     2283.68     57.93 o 
 -12   6   4      426.15      396.09     10.90 o 
 -10   6   4     3970.75     3811.74     37.74 o 
  -8   6   4        0.00        1.70      5.79 o 
  -6   6   4       14.47        7.68      5.30 o 
  -4   6   4     3937.89     4034.38     73.32 o 
  -2   6   4     2198.24     2204.55     13.84 o 
   0   6   4      858.55      705.26     12.36 o 
   2   6   4     1778.38     2032.00     21.42 o 
   4   6   4     1692.63     1452.40     21.46 o 
   6   6   4      781.82      784.49     20.76 o 
   8   6   4      267.24      268.16     17.21 o 
  10   6   4      145.50      167.89     16.16 o 
  12   6   4      164.04      166.96     12.13 o 
  14   6   4      123.58      186.55     19.89 o 
 -15   7   4        1.14       13.16     13.64 o 
 -13   7   4      137.94      131.67     10.01 o 
 -11   7   4     1703.13     1628.76     37.65 o 
  -9   7   4       18.34       25.49      8.14 o 
  -7   7   4     3723.28     3969.75     69.70 o 
  -5   7   4     3327.37     3409.47     13.83 o 
  -3   7   4       30.78       30.11      6.93 o 
  -1   7   4      305.16      299.94     13.37 o 
   1   7   4       16.86       16.10      7.48 o 
   3   7   4      170.96      183.18     16.13 o 
   5   7   4      897.52      831.81     21.68 o 
   7   7   4      398.85      414.03     21.27 o 
   9   7   4      428.62      364.41     18.82 o 
  11   7   4       39.66       64.78     16.12 o 
  13   7   4       10.86       20.58     17.40 o 
 -16   8   4        0.16      -19.23     20.42 o 
 -14   8   4      681.15      605.51     12.57 o 
 -12   8   4       80.74      123.95      9.35 o 
 -10   8   4     1092.67     1181.73     44.50 o 
  -8   8   4      277.05      263.71     11.96 o 
  -6   8   4     4574.57     4951.81     34.23 o 
  -4   8   4     2424.16     2431.68     21.79 o 
  -2   8   4      510.72      533.94     10.02 o 
   0   8   4     2278.32     2182.79     36.76 o 
   2   8   4     1188.73     1194.71     12.37 o 
   4   8   4      249.30      232.76     19.00 o 
   6   8   4      442.64      461.22     21.19 o 
   8   8   4     1272.71     1219.14     24.92 o 
  10   8   4      180.65      257.09     18.38 o 
  12   8   4        0.51       14.88     12.91 o 
 -15   9   4      192.88      120.21     20.27 o 
 -13   9   4       21.64       13.71     17.58 o 
 -11   9   4       26.94       46.33     18.96 o 
  -9   9   4       95.70       88.59     11.45 o 
  -7   9   4        5.75       11.53     10.11 o 
  -5   9   4     2009.97     2227.41     21.99 o 
  -3   9   4     1127.69     1317.78     13.84 o 
  -1   9   4     1149.85     1241.75     48.39 o 
   1   9   4      154.52      128.59      9.60 o 
   3   9   4        4.81       -1.03     19.00 o 
   5   9   4     1495.15     1526.80     27.56 o 
   7   9   4      101.11      113.52     19.57 o 
   9   9   4     1483.44     1414.90     27.23 o 
  11   9   4      197.47      258.40     20.24 o 
 -14  10   4       18.69       -6.03     19.89 o 
 -12  10   4      163.56      164.66     21.05 o 
 -10  10   4        0.45        9.00     19.04 o 
  -8  10   4      403.10      331.51     13.26 o 
  -6  10   4     2531.81     2324.72     18.16 o 
  -4  10   4     3745.24     3843.46     42.02 o 
  -2  10   4      339.35      341.69     11.86 o 
   0  10   4      310.26      272.66     10.86 o 
   2  10   4       75.82       61.79     20.24 o 
   4  10   4        6.73        6.31     18.83 o 
   6  10   4       15.27       -9.49     18.79 o 
   8  10   4       35.70       -0.15     19.16 o 
  10  10   4      229.40      213.42     20.22 o 
 -13  11   4      130.95      127.48     22.56 o 
 -11  11   4      207.29      227.00     22.17 o 
  -9  11   4      192.26      185.55     23.62 o 
  -7  11   4      287.30      291.93     11.91 o 
  -5  11   4     1117.40     1228.76     15.65 o 
  -3  11   4      180.42      144.35     11.11 o 
  -1  11   4      879.00      905.65     25.39 o 
   1  11   4      420.55      339.42     16.61 o 
   3  11   4      413.73      485.16     24.04 o 
   5  11   4        0.13       19.59     19.76 o 
   7  11   4      332.54      335.86     23.11 o 
   9  11   4        7.38       -2.37     20.39 o 
 -12  12   4       69.59       61.35     23.61 o 
 -10  12   4       25.22       48.88     22.68 o 
  -8  12   4       91.14       99.62     14.12 o 
  -6  12   4        0.98       -0.46     11.33 o 
  -4  12   4       54.66       50.88     11.68 o 
  -2  12   4     1123.76     1162.57     15.58 o 
   0  12   4      287.25      194.14     24.90 o 
   2  12   4        0.24      -10.21     21.04 o 
   4  12   4       23.05        8.92     21.86 o 
   6  12   4       19.98      -13.12     20.91 o 
   8  12   4        1.26       10.88     21.82 o 
 -11  13   4        8.70       15.85     23.65 o 
  -9  13   4       81.71       82.37     15.00 o 
  -7  13   4      114.25      127.82     20.43 o 
  -5  13   4        0.27       -6.77     11.61 o 
  -3  13   4       45.08       50.44     11.67 o 
  -1  13   4       42.60       46.28     11.13 o 
   1  13   4      107.46       65.22     17.02 o 
   3  13   4       26.89       14.61     15.43 o 
   5  13   4        4.37       23.77     18.85 o 
   7  13   4       79.59       63.79     22.84 o 
  -8  14   4        7.74       21.84     22.85 o 
  -6  14   4       91.50       86.63     13.52 o 
  -4  14   4        0.28        9.43     11.94 o 
  -2  14   4       62.65       41.35     11.89 o 
   0  14   4       33.52       44.99     17.04 o 
   2  14   4        0.01        1.52     17.01 o 
   4  14   4       40.55       78.61     17.42 o 
   6  14   4       21.87       14.23     16.93 o 
  -5  15   4       40.55       43.23     13.76 o 
  -3  15   4        1.10       28.93     17.09 o 
  -1  15   4       11.76      -11.09     17.49 o 
   1  15   4      203.46      205.92     31.10 o 
   3  15   4        0.63      -17.62     17.62 o 
 -17   1   5      419.92      396.90     36.82 o 
 -15   1   5      261.50      256.97     17.27 o 
 -13   1   5      444.42      374.08     14.66 o 
 -11   1   5      149.17      195.18      8.21 o 
  -9   1   5      342.19      333.48     10.41 o 
  -7   1   5     2975.55     3220.94     15.55 o 
  -5   1   5      350.42      394.97      6.55 o 
  -3   1   5     2944.18     3261.45     31.90 o 
  -1   1   5     1888.75     2070.88     23.95 o 
   1   1   5      342.72      265.55      3.94 o 
   3   1   5    18525.35    19735.47     35.54 o 
   5   1   5      170.64      169.55      9.90 o 
   7   1   5     1337.46     1512.47     40.26 o 
   9   1   5      271.23      256.18      8.08 o 
  11   1   5       32.55       24.96      6.75 o 
  13   1   5      239.24      231.16     11.96 o 
 -18   2   5      189.93      187.61     16.36 o 
 -16   2   5      831.39      878.01     18.86 o 
 -14   2   5      278.73      240.23     13.43 o 
 -12   2   5     1294.44     1349.25     21.85 o 
 -10   2   5      381.34      322.76      8.30 o 
  -8   2   5     2268.41     2243.99     44.60 o 
  -6   2   5     3959.39     3966.14     41.08 o 
  -4   2   5     4725.44     4848.31     35.61 o 
  -2   2   5    19298.52    19043.53    191.13 o 
   0   2   5    14554.00    13973.09    131.92 o 
   2   2   5     6136.87     5641.73    109.72 o 
   4   2   5       22.71       38.38      4.95 o 
   6   2   5      359.28      279.74     10.11 o 
   8   2   5      413.87      370.15      9.76 o 
  10   2   5     1706.74     1661.76     81.45 o 
  12   2   5        0.69        9.19      7.78 o 
  14   2   5      364.89      418.97     14.52 o 
 -17   3   5      107.57       97.71     22.48 o 
 -15   3   5       33.14       72.12     13.67 o 
 -13   3   5      606.21      590.44     14.98 o 
 -11   3   5      821.49      754.28     10.64 o 
  -9   3   5      230.98      205.41      5.09 o 
  -7   3   5     2349.35     2132.86     35.49 o 
  -5   3   5     6640.37     6908.21     80.98 o 
  -3   3   5     1855.49     1907.66     38.15 o 
  -1   3   5    10580.10    11375.15     80.49 o 
   1   3   5      491.64      521.67      8.22 o 
   3   3   5        2.89       10.57      4.71 o 
   5   3   5     1610.73     1410.13     32.43 o 
   7   3   5     1248.44     1226.50     81.22 o 
   9   3   5      468.88      415.39     10.56 o 
  11   3   5      169.95      159.20     13.20 o 
  13   3   5       13.51       59.91     17.08 o 
 -18   4   5      246.90      281.29     19.90 o 
 -16   4   5     2066.69     2292.92     29.76 o 
 -14   4   5        0.89       -0.17     12.27 o 
 -12   4   5     5654.87     5671.18     71.86 o 
 -10   4   5      726.35      682.52     10.38 o 
  -8   4   5     3764.57     3584.49     15.02 o 
  -6   4   5      119.87      160.96      4.22 o 
  -4   4   5    12701.04    12511.62     19.88 o 
  -2   4   5      162.68      100.72      6.01 o 
   0   4   5     7813.78     7766.56    141.43 o 
   2   4   5     8501.38     8021.48    160.30 o 
   4   4   5      127.56       87.13      3.96 o 
   6   4   5     7839.59     7351.89    460.29 o 
   8   4   5        6.22        2.84     14.64 o 
  10   4   5     1119.78     1120.51     22.39 o 
  12   4   5      322.27      346.60     13.19 o 
  14   4   5       98.66      149.71     19.20 o 
 -17   5   5      689.34      671.22     19.09 o 
 -15   5   5      106.28       75.70     13.69 o 
 -13   5   5      248.73      184.87      9.62 o 
 -11   5   5      551.12      617.45     11.09 o 
  -9   5   5      930.44      943.59     27.68 o 
  -7   5   5     6250.07     6616.44     67.19 o 
  -5   5   5     1970.01     2078.38     28.81 o 
  -3   5   5     1272.53     1346.08     22.81 o 
  -1   5   5     2587.29     2504.83     24.84 o 
   1   5   5      671.86      738.53      9.37 o 
   3   5   5       29.32       26.25      5.87 o 
   5   5   5     1955.43     1798.59     23.90 o 
   7   5   5      176.49      182.63     17.93 o 
   9   5   5       99.01       97.31     16.05 o 
  11   5   5        0.06       10.68     15.46 o 
  13   5   5      272.55      358.41     19.81 o 
 -16   6   5      394.11      365.87     16.21 o 
 -14   6   5      116.95      115.94     10.36 o 
 -12   6   5      295.77      299.97      9.80 o 
 -10   6   5     1763.37     1840.44     14.91 o 
  -8   6   5     1382.52     1370.20     25.63 o 
  -6   6   5     3462.74     3498.71     64.10 o 
  -4   6   5     8996.85     9387.67     41.33 o 
  -2   6   5      225.76      176.70      8.18 o 
   0   6   5       50.44       45.37      7.33 o 
   2   6   5     9033.09     9214.94    146.31 o 
   4   6   5       13.91       11.65     14.79 o 
   6   6   5     5019.00     5239.03     38.83 o 
   8   6   5      367.59      384.49     21.17 o 
  10   6   5       65.62       63.26     15.63 o 
  12   6   5       38.31       54.99     11.35 o 
 -15   7   5      595.49      596.08     16.37 o 
 -13   7   5      682.64      638.31     21.63 o 
 -11   7   5        5.96       -0.03      8.60 o 
  -9   7   5      342.83      292.65     13.03 o 
  -7   7   5       72.78       69.76      8.46 o 
  -5   7   5     3277.06     3439.70     73.80 o 
  -3   7   5     3933.29     3932.34     20.22 o 
  -1   7   5      134.66      156.29     11.47 o 
   1   7   5     1461.63     1322.13     12.52 o 
   3   7   5        5.86       13.22     16.64 o 
   5   7   5       96.97       85.86     17.95 o 
   7   7   5     1762.79     1822.64     27.69 o 
   9   7   5       36.36       33.82     18.93 o 
  11   7   5        0.74       -8.98     16.13 o 
  13   7   5       26.34       18.13     17.18 o 
 -16   8   5       12.99        2.21     12.64 o 
 -14   8   5        1.76        6.44      9.95 o 
 -12   8   5      177.51      134.70     15.06 o 
 -10   8   5        4.44       -4.06     10.19 o 
  -8   8   5      743.70      743.41     47.01 o 
  -6   8   5      872.62      793.13     18.45 o 
  -4   8   5      159.14      184.09      9.36 o 
  -2   8   5      653.04      671.21     12.44 o 
   0   8   5     1168.86     1168.65     15.06 o 
   2   8   5       23.71        9.42     17.65 o 
   4   8   5      166.38      100.51     18.28 o 
   6   8   5      273.41      227.83     20.60 o 
   8   8   5      277.74      292.50     19.45 o 
  10   8   5        0.03       -6.69     18.53 o 
  12   8   5       35.14       15.48     17.41 o 
 -15   9   5       43.34       59.86     19.27 o 
 -13   9   5       11.72      -19.33     19.33 o 
 -11   9   5      609.38      514.54     22.38 o 
  -9   9   5      521.89      471.61     20.15 o 
  -7   9   5      302.92      319.22     17.08 o 
  -5   9   5      460.16      516.32     12.18 o 
  -3   9   5       32.68       39.85      9.52 o 
  -1   9   5      170.30      133.19     14.18 o 
   1   9   5        9.47        2.41      9.79 o 
   3   9   5        3.70        5.16     18.69 o 
   5   9   5      111.86       96.58     18.83 o 
   7   9   5        9.04       34.84     19.49 o 
   9   9   5      100.57       99.87     19.69 o 
 -14  10   5      534.38      590.78     25.62 o 
 -12  10   5       19.50       -2.30     19.63 o 
 -10  10   5        0.53        0.35     18.63 o 
  -8  10   5      106.98      145.77     12.88 o 
  -6  10   5       52.64       67.04     18.02 o 
  -4  10   5     4082.00     4289.20     22.37 o 
  -2  10   5       52.83       45.03     10.30 o 
   0  10   5       99.70       64.65     10.96 o 
   2  10   5       44.21       41.44     20.42 o 
   4  10   5      308.60      271.60     21.68 o 
   6  10   5      373.41      370.77     22.95 o 
   8  10   5       17.96       15.89     20.04 o 
  10  10   5       35.15       39.94     19.49 o 
 -13  11   5      302.77      307.68     25.33 o 
 -11  11   5       25.42        0.29     21.60 o 
  -9  11   5      480.52      529.28     24.38 o 
  -7  11   5      337.50      353.91     11.99 o 
  -5  11   5     1098.51     1127.98     14.90 o 
  -3  11   5      528.12      598.80     12.83 o 
  -1  11   5       92.25       71.02     10.26 o 
   1  11   5      341.58      263.87     22.64 o 
   3  11   5       71.93       67.15     20.90 o 
   5  11   5        2.19        8.73     19.85 o 
   7  11   5      203.13      194.04     22.08 o 
   9  11   5       12.96       69.53     21.43 o 
 -12  12   5      225.54      238.41     25.77 o 
 -10  12   5      109.67       74.63     21.89 o 
  -8  12   5       63.41       63.99     14.03 o 
  -6  12   5       12.72       -2.36     11.44 o 
  -4  12   5       40.27       54.07     11.82 o 
  -2  12   5      339.83      287.69     12.23 o 
   0  12   5      254.09      248.94     16.43 o 
   2  12   5      262.37      217.50     24.16 o 
   4  12   5       31.73       29.33     21.18 o 
   6  12   5       75.49      102.19     22.14 o 
   8  12   5      460.34      503.03     26.72 o 
  -9  13   5       21.94      -13.25     21.63 o 
  -7  13   5      388.68      409.10     44.80 o 
  -5  13   5        0.49        0.53     11.67 o 
  -3  13   5        4.98       -4.44     11.43 o 
  -1  13   5      142.08      166.14     16.24 o 
   1  13   5      254.28      267.08     17.75 o 
   3  13   5      260.38      285.81     18.02 o 
   5  13   5       82.18       85.54     23.84 o 
   7  13   5       48.41       72.88     24.53 o 
  -8  14   5       84.20       58.87     16.76 o 
  -6  14   5       52.83       47.76     12.98 o 
  -4  14   5       57.01       33.80     12.77 o 
  -2  14   5       23.48       10.76     11.36 o 
   0  14   5       63.46       29.86     24.57 o 
   2  14   5       65.00       37.73     16.79 o 
   4  14   5       17.71       20.68     17.67 o 
  -5  15   5       24.21        5.15     13.31 o 
  -3  15   5       43.94       24.72     12.20 o 
  -1  15   5        4.65       36.06     17.50 o 
   1  15   5       93.39       53.46     17.72 o 
 -18   0   6      101.96       68.45     22.53 o 
 -16   0   6      538.17      525.74     23.93 o 
 -14   0   6      124.30      102.48     18.22 o 
 -12   0   6    10256.87     9758.27     53.31 o 
 -10   0   6    20158.55    19768.90    337.80 o 
  -8   0   6    11093.49    10861.02    214.90 o 
  -6   0   6     2196.77     2001.27     70.42 o 
  -4   0   6     1384.23     1585.55     40.53 o 
  -2   0   6      444.86      365.04      9.52 o 
   0   0   6      567.00      453.01     14.35 o 
   2   0   6     9879.19     9412.87     35.09 o 
   4   0   6      114.43      100.28     10.86 o 
   6   0   6      548.51      458.82     14.98 o 
   8   0   6      118.77      107.55     14.91 o 
  10   0   6      257.27      208.40     10.31 o 
  12   0   6      615.66      670.40     45.72 o 
  14   0   6      119.81      118.64     17.03 o 
 -17   1   6        1.02       -4.38     14.93 o 
 -15   1   6      157.61      168.43     13.80 o 
 -13   1   6        0.39        3.50     12.46 o 
 -11   1   6      217.34      202.65      8.72 o 
  -9   1   6     3835.81     3952.17     45.59 o 
  -7   1   6     1057.43     1263.39     14.56 o 
  -5   1   6     9595.82     9314.29     50.62 o 
  -3   1   6      963.94      964.77     15.83 o 
  -1   1   6      173.48      150.19      3.79 o 
   1   1   6     4137.91     3942.60     23.80 o 
   3   1   6     3722.85     3756.10     60.84 o 
   5   1   6     1935.74     1855.89     49.62 o 
   7   1   6      247.16      202.42     11.36 o 
   9   1   6       67.89       82.81      9.95 o 
  11   1   6       23.74       10.45      6.87 o 
  13   1   6        3.64        9.91     10.79 o 
 -18   2   6      127.36      128.44     15.41 o 
 -16   2   6      953.85      997.27     18.78 o 
 -14   2   6       20.77       15.09     11.87 o 
 -12   2   6     4134.64     4204.77     42.18 o 
 -10   2   6      765.71      708.73     15.60 o 
  -8   2   6      142.02      156.36      4.35 o 
  -6   2   6     5350.75     5165.99     19.15 o 
  -4   2   6     3553.69     3720.00     36.32 o 
  -2   2   6     2049.93     1916.06     58.42 o 
   0   2   6     5654.74     5512.04     58.24 o 
   2   2   6     1154.08      936.68     15.33 o 
   4   2   6     1353.71     1420.46     17.65 o 
   6   2   6      257.64      258.99     21.03 o 
   8   2   6      435.26      368.39     10.35 o 
  10   2   6       20.45        0.64      8.76 o 
  12   2   6      193.42      223.98      9.46 o 
  14   2   6       42.71       23.01     16.20 o 
 -17   3   6       37.14       86.09     32.39 o 
 -15   3   6      864.59      838.24     17.38 o 
 -13   3   6       84.93       78.49      8.69 o 
 -11   3   6      253.36      327.07      9.66 o 
  -9   3   6     4307.02     4399.87     46.58 o 
  -7   3   6     1070.58      955.75     11.63 o 
  -5   3   6    15476.44    15560.94     87.76 o 
  -3   3   6        9.07        4.52      4.39 o 
  -1   3   6       52.14       59.00      4.90 o 
   1   3   6    14662.85    14235.57     78.60 o 
   3   3   6       20.84       26.45      5.49 o 
   5   3   6     2338.71     2450.77     25.52 o 
   7   3   6        7.80       11.25      7.36 o 
   9   3   6      645.86      635.10     19.86 o 
  11   3   6      255.96      252.12     18.08 o 
  13   3   6      602.66      583.57     20.80 o 
 -18   4   6      235.90      276.30     17.38 o 
 -16   4   6      574.33      691.24     18.12 o 
 -14   4   6      137.98      131.79     14.94 o 
 -12   4   6      112.82      114.05      9.56 o 
 -10   4   6      496.06      522.35      9.96 o 
  -8   4   6       11.20       25.02      6.57 o 
  -6   4   6      314.89      347.08     10.22 o 
  -4   4   6     6563.59     6776.12     45.58 o 
  -2   4   6       48.08       85.84      6.71 o 
   0   4   6     3259.50     2847.49     73.96 o 
   2   4   6     1777.17     1735.69     64.71 o 
   4   4   6       68.38       65.50     14.46 o 
   6   4   6       38.48       68.04     16.20 o 
   8   4   6      104.49       86.65     16.40 o 
  10   4   6      111.42      113.37     15.82 o 
  12   4   6       36.38       68.72     11.88 o 
 -17   5   6      396.96      431.36     17.25 o 
 -15   5   6      144.84      139.91     13.78 o 
 -13   5   6      532.90      687.50     12.21 o 
 -11   5   6      730.94      673.87     11.38 o 
  -9   5   6      570.98      687.54     10.11 o 
  -7   5   6      466.96      432.61     13.58 o 
  -5   5   6      205.47      212.90      5.67 o 
  -3   5   6     5281.87     4771.89     59.58 o 
  -1   5   6     1102.25      899.57     10.09 o 
   1   5   6     1874.18     1822.55     58.82 o 
   3   5   6      820.30      838.26     10.88 o 
   5   5   6     2374.95     2392.51     28.21 o 
   7   5   6      159.65      196.96     17.41 o 
   9   5   6      556.70      583.15     20.78 o 
  11   5   6      277.73      320.65     18.41 o 
  13   5   6      619.23      713.16     23.12 o 
 -16   6   6      516.11      498.92     16.93 o 
 -14   6   6       50.00       71.65      9.90 o 
 -12   6   6       63.89       54.79      8.91 o 
 -10   6   6      294.54      334.98     10.33 o 
  -8   6   6      535.84      525.89     32.23 o 
  -6   6   6     6987.54     7328.41     99.91 o 
  -4   6   6        0.41       -0.05      8.80 o 
  -2   6   6     2234.84     2154.91     14.98 o 
   0   6   6       47.58       65.92      7.93 o 
   2   6   6       29.93       21.98      7.51 o 
   4   6   6     2575.84     2551.43     29.44 o 
   6   6   6      655.24      730.24     22.13 o 
   8   6   6     3769.42     3967.75     37.24 o 
  10   6   6       48.21       21.63     16.78 o 
  12   6   6       25.28       26.61     17.56 o 
 -15   7   6      735.51      612.42     22.66 o 
 -13   7   6        8.74        0.07      9.28 o 
 -11   7   6       64.50       64.55      8.76 o 
  -9   7   6       71.27       38.38     16.32 o 
  -7   7   6      200.31      203.85     20.01 o 
  -5   7   6      890.50      848.46     10.93 o 
  -3   7   6      475.89      458.31     11.79 o 
  -1   7   6       41.86       27.88      8.82 o 
   1   7   6       35.69       18.60      8.26 o 
   3   7   6      209.58      180.17     18.47 o 
   5   7   6       76.44      105.88     18.38 o 
   7   7   6      210.84      248.33     19.25 o 
   9   7   6      207.57      232.46     19.38 o 
  11   7   6        5.33      -17.78     18.27 o 
 -16   8   6      468.36      484.17     20.62 o 
 -14   8   6      109.75      111.14     19.93 o 
 -12   8   6      140.50      162.17     23.22 o 
 -10   8   6       43.77       34.41     17.77 o 
  -8   8   6     1293.25     1357.07     16.15 o 
  -6   8   6    10843.09    10953.64     28.66 o 
  -4   8   6      550.46      585.67     16.53 o 
  -2   8   6     1807.25     1768.29     30.42 o 
   0   8   6      610.80      672.09     15.49 o 
   2   8   6       22.07       26.53     17.92 o 
   4   8   6      981.67     1098.19     26.25 o 
   6   8   6     2757.70     2808.15     34.12 o 
   8   8   6      212.11      240.12     20.14 o 
  10   8   6       31.88       55.43     19.22 o 
 -15   9   6      115.32      106.50     20.94 o 
 -13   9   6      669.39      642.62     14.76 o 
 -11   9   6      254.69      300.28     20.61 o 
  -9   9   6      297.12      323.82     20.69 o 
  -7   9   6       62.66       37.59      9.29 o 
  -5   9   6     1790.31     2004.05     55.52 o 
  -3   9   6       68.95       79.63     12.33 o 
  -1   9   6     1568.41     1653.05     22.39 o 
   1   9   6      216.66      145.08     20.15 o 
   3   9   6      503.31      509.12     22.30 o 
   5   9   6        2.34       -9.24     19.09 o 
   7   9   6        0.92       15.62     18.95 o 
   9   9   6       26.53       -1.35     18.69 o 
 -14  10   6      391.68      376.86     24.32 o 
 -12  10   6       72.75       31.30     19.90 o 
 -10  10   6     1031.54     1042.13     26.57 o 
  -8  10   6     1289.09     1345.45     70.58 o 
  -6  10   6       99.27      106.41      9.92 o 
  -4  10   6      410.99      330.77     12.39 o 
  -2  10   6       10.88       13.23     11.99 o 
   0  10   6      647.30      597.59     13.75 o 
   2  10   6      234.38      274.20     21.28 o 
   4  10   6      270.91      273.66     21.55 o 
   6  10   6        3.38        1.76     20.27 o 
   8  10   6       87.88       73.60     20.45 o 
  10  10   6       13.77        7.02     20.02 o 
 -13  11   6       33.32       37.93     22.75 o 
 -11  11   6       60.08       25.59     21.32 o 
  -9  11   6      613.04      608.41     25.35 o 
  -7  11   6      334.02      342.98     14.57 o 
  -5  11   6      533.18      577.18     14.86 o 
  -3  11   6      223.67      194.12     11.58 o 
  -1  11   6      128.49      148.14     10.54 o 
   1  11   6      389.57      320.20     24.20 o 
   3  11   6       61.10       27.56     20.53 o 
   5  11   6      246.35      243.95     22.32 o 
   7  11   6      107.97      125.36     22.66 o 
   9  11   6      214.86      224.12     24.34 o 
 -12  12   6      316.20      388.48     27.84 o 
  -8  12   6        0.34       13.11     13.34 o 
  -6  12   6       21.61       22.17     11.59 o 
  -4  12   6        3.88        2.19     10.62 o 
  -2  12   6      332.34      277.08     11.84 o 
   0  12   6        0.03       -5.36     15.25 o 
   2  12   6       84.65      104.04     23.43 o 
   4  12   6      257.38      233.47     24.15 o 
   6  12   6        4.57       -7.26     22.53 o 
  -9  13   6      142.17       70.88     23.74 o 
  -7  13   6        0.58      -14.62     14.62 o 
  -5  13   6      635.23      576.08     14.80 o 
  -3  13   6       66.18       54.59     11.32 o 
  -1  13   6       33.78       33.13     15.93 o 
   1  13   6       13.72       -8.98     16.02 o 
   3  13   6      117.18       99.90     23.75 o 
   5  13   6       35.29       84.16     23.99 o 
  -8  14   6        3.76       -6.85     15.16 o 
  -6  14   6        5.75       -0.23     12.81 o 
  -4  14   6      113.62      109.95     12.74 o 
  -2  14   6       28.90        8.20     29.25 o 
   0  14   6       40.45       59.06     16.84 o 
   2  14   6      119.75      127.04     36.56 o 
   4  14   6       17.15       -1.01     17.41 o 
  -3  15   6      116.37       66.33     17.49 o 
  -1  15   6        0.10       -7.44     17.38 o 
 -17   1   7     1153.93     1309.97     21.81 o 
 -15   1   7      391.68      436.26     15.57 o 
 -13   1   7      535.49      608.10     14.93 o 
 -11   1   7      423.53      432.89      7.66 o 
  -9   1   7      430.62      410.27      5.73 o 
  -7   1   7    13053.61    12688.80     61.42 o 
  -5   1   7     1360.79     1462.48     33.05 o 
  -3   1   7     9623.69     8840.93     38.18 o 
  -1   1   7      972.73      952.83     10.29 o 
   1   1   7     1516.75     1382.05      8.84 o 
   3   1   7     4465.50     4377.18     44.85 o 
   5   1   7     1073.86     1026.07     20.50 o 
   7   1   7     5145.07     4876.95    356.69 o 
   9   1   7       93.89       87.44      7.96 o 
  11   1   7      741.35      809.18     13.10 o 
  13   1   7       36.57       39.06     10.74 o 
 -18   2   7      138.86      155.18     16.20 o 
 -16   2   7       29.33       34.05     14.46 o 
 -14   2   7       67.54       44.60     12.47 o 
 -12   2   7     2930.98     3011.06     25.45 o 
 -10   2   7      199.70      178.74      6.24 o 
  -8   2   7     3103.97     2986.01     37.45 o 
  -6   2   7     2541.76     2586.34     25.73 o 
  -4   2   7      747.59      828.06     11.81 o 
  -2   2   7       47.68       44.91      4.98 o 
   0   2   7       43.92       57.10      5.41 o 
   2   2   7     6650.65     6371.81     74.89 o 
   4   2   7       29.87       18.42      6.54 o 
   6   2   7       52.25       41.45     10.68 o 
   8   2   7      397.59      337.49     21.64 o 
  10   2   7       96.27      109.51      9.28 o 
  12   2   7      135.86      126.74     11.96 o 
 -17   3   7       14.63       31.78     15.09 o 
 -15   3   7      196.73      178.02     17.58 o 
 -13   3   7       40.67       26.29      8.70 o 
 -11   3   7     1170.80     1164.30     12.56 o 
  -9   3   7      261.54      226.98      5.23 o 
  -7   3   7      247.94      227.08      4.62 o 
  -5   3   7      206.77      254.80      6.65 o 
  -3   3   7     4601.17     5106.89     14.78 o 
  -1   3   7     3960.66     3879.98     15.89 o 
   1   3   7    10793.27    11145.45     71.52 o 
   3   3   7     4759.45     4639.71    101.17 o 
   5   3   7     2015.54     2135.65     26.36 o 
   7   3   7      184.74      182.05     17.66 o 
   9   3   7       49.10       72.48     15.88 o 
  11   3   7      358.06      305.38     18.93 o 
  13   3   7        8.60       22.07     16.37 o 
 -18   4   7      964.95      882.07     20.55 o 
 -16   4   7      378.55      377.51     16.08 o 
 -14   4   7      735.49      573.37     11.85 o 
 -12   4   7      216.12      150.77      9.34 o 
 -10   4   7      711.35      727.92     10.93 o 
  -8   4   7       14.29        9.40      6.79 o 
  -6   4   7       47.66       82.16      5.33 o 
  -4   4   7     4057.12     4256.53     67.99 o 
  -2   4   7     1293.91     1394.86     21.45 o 
   0   4   7     1613.91     1627.54     64.98 o 
   2   4   7     1123.38     1174.93     99.80 o 
   4   4   7       77.89       84.57     15.95 o 
   6   4   7      969.29      989.96     24.28 o 
   8   4   7      113.70      108.06     17.29 o 
  10   4   7       25.49       14.45     15.69 o 
  12   4   7        5.67       -1.86     15.88 o 
 -17   5   7      304.94      319.84     31.46 o 
 -15   5   7       28.76       21.82     12.91 o 
 -13   5   7      185.31      181.01     10.05 o 
 -11   5   7      172.29      151.76     10.62 o 
  -9   5   7       69.36       49.25      8.26 o 
  -7   5   7        0.04        6.04      6.04 o 
  -5   5   7       84.18       82.46      5.43 o 
  -3   5   7      481.72      394.24      9.36 o 
  -1   5   7      911.88     1047.96     14.68 o 
   1   5   7      708.53      575.31     27.87 o 
   3   5   7      111.55      100.97     16.76 o 
   5   5   7     1053.29     1032.32     23.09 o 
   7   5   7       20.59       10.04     16.36 o 
   9   5   7        0.69        0.26     16.07 o 
  11   5   7       61.59       64.11     16.90 o 
 -16   6   7      153.16      165.74     15.19 o 
 -14   6   7       19.87       32.84      9.54 o 
 -12   6   7        0.01        4.71      8.77 o 
 -10   6   7      232.91      209.25     10.16 o 
  -8   6   7      221.16      217.19     16.63 o 
  -6   6   7      441.40      496.44     13.94 o 
  -4   6   7      319.15      320.57     10.42 o 
  -2   6   7      157.27      169.24      9.76 o 
   0   6   7      113.20      138.60     14.26 o 
   2   6   7      252.31      248.66      8.85 o 
   4   6   7       81.31       74.01     19.33 o 
   6   6   7      341.07      297.57     19.80 o 
   8   6   7      456.04      481.51     20.32 o 
  10   6   7       96.14      102.57     18.34 o 
 -15   7   7      182.68      175.67     11.58 o 
 -13   7   7      298.77      299.06     12.76 o 
 -11   7   7     3033.16     3241.43     33.04 o 
  -9   7   7     1289.81     1265.82     24.80 o 
  -7   7   7     1317.33     1349.35     17.94 o 
  -5   7   7     4750.75     4811.89     68.18 o 
  -3   7   7      750.57      689.77     12.64 o 
  -1   7   7      174.20      143.54     10.24 o 
   1   7   7     3459.71     3264.86     19.46 o 
   3   7   7      817.22      801.80     23.30 o 
   5   7   7     1234.86     1365.05     26.62 o 
   7   7   7       22.97       11.45     18.46 o 
   9   7   7       39.12       51.51     18.18 o 
  11   7   7      301.39      403.38     21.55 o 
 -16   8   7      241.20      267.51     15.62 o 
 -14   8   7      116.79       86.70     17.55 o 
 -12   8   7       19.20       25.47     18.62 o 
 -10   8   7     1188.54     1320.75     25.64 o 
  -8   8   7      195.30      249.62     18.57 o 
  -6   8   7      118.85      190.47      9.88 o 
  -4   8   7     3964.49     3982.34     63.47 o 
  -2   8   7       36.75       18.81     10.46 o 
   0   8   7      309.97      284.96     11.13 o 
   2   8   7      344.40      303.34     21.49 o 
   4   8   7       26.99       21.81     19.02 o 
   6   8   7      305.78      319.60     21.25 o 
   8   8   7       16.64       -2.30     19.61 o 
  10   8   7      134.42       95.25     19.74 o 
 -15   9   7       41.45       28.53     12.82 o 
 -13   9   7      245.94      259.36     22.39 o 
 -11   9   7      157.47      171.36     20.08 o 
  -9   9   7      100.08       78.29     19.81 o 
  -7   9   7     1315.18     1206.40     27.33 o 
  -5   9   7      613.25      609.13     12.09 o 
  -3   9   7     3763.48     3749.38     60.37 o 
  -1   9   7       19.44       20.33     11.22 o 
   1   9   7      549.48      508.09     22.01 o 
   3   9   7      493.35      584.20     23.01 o 
   5   9   7       88.59       90.39     20.01 o 
   7   9   7      277.81      364.58     23.54 o 
   9   9   7      233.97      211.56     22.25 o 
 -14  10   7       37.75       80.08     22.75 o 
 -12  10   7      126.18      148.08     21.95 o 
 -10  10   7        0.84        8.02     19.66 o 
  -8  10   7      281.25      304.90     20.38 o 
  -6  10   7       52.12       47.06      9.51 o 
  -4  10   7       21.01       38.58     10.54 o 
  -2  10   7     1420.41     1511.82     26.78 o 
   0  10   7       19.47       17.08     19.21 o 
   2  10   7     1103.79     1145.68     27.52 o 
   4  10   7      150.11      130.35     21.25 o 
   6  10   7      105.68      105.34     21.32 o 
   8  10   7        0.29       -5.72     21.31 o 
 -13  11   7      138.66      166.36     24.43 o 
 -11  11   7       92.79       74.98     22.65 o 
  -9  11   7        0.06       18.10     20.44 o 
  -7  11   7      121.16      128.22     13.54 o 
  -5  11   7        4.17       15.24     10.67 o 
  -3  11   7      839.72      771.85     13.44 o 
  -1  11   7       71.09       50.74     12.24 o 
   1  11   7      218.73      171.41     22.47 o 
   3  11   7       60.32       53.31     21.29 o 
   5  11   7       13.03       -6.31     21.78 o 
   7  11   7       71.23       83.34     21.77 o 
 -12  12   7      313.99      338.43     26.93 o 
 -10  12   7        6.95      -11.82     22.21 o 
  -8  12   7        2.47       -8.20     20.04 o 
  -6  12   7        7.90       11.01     11.11 o 
  -4  12   7       44.45       66.29     11.26 o 
  -2  12   7        7.21        8.14     10.17 o 
   0  12   7       65.46       64.18     22.43 o 
   2  12   7       53.14       36.30     23.21 o 
   4  12   7        1.34        2.27     22.38 o 
   6  12   7       15.70      -17.98     23.30 o 
  -7  13   7      216.98      217.96     15.59 o 
  -5  13   7        5.82       17.15     12.11 o 
  -3  13   7       11.56       34.31     11.33 o 
  -1  13   7        5.51        0.83     15.14 o 
   1  13   7       30.55       13.26     22.87 o 
   3  13   7       17.20       16.50     23.27 o 
   5  13   7        0.17      -24.20     24.20 o 
  -8  14   7       91.67      122.59     24.31 o 
  -6  14   7       18.51        8.74     14.49 o 
  -4  14   7       28.49       40.67     12.30 o 
  -2  14   7        7.97        5.25     16.27 o 
   0  14   7        3.45       21.83     16.60 o 
   2  14   7       55.86       64.18     17.36 o 
 -18   0   8      272.56      373.46     24.64 o 
 -16   0   8      746.91      805.07     25.39 o 
 -14   0   8       21.69       23.32     17.48 o 
 -12   0   8      584.71      540.22     11.88 o 
 -10   0   8     7828.51     7845.08    128.61 o 
  -8   0   8      526.21      473.72      9.50 o 
  -6   0   8    16799.65    17290.21     47.35 o 
  -4   0   8      812.47      922.91     31.81 o 
  -2   0   8    12172.97    11489.84     34.15 o 
   0   0   8     2432.25     2299.35     42.52 o 
   2   0   8     3476.13     3044.81     25.31 o 
   4   0   8     1817.59     1891.54     24.76 o 
   6   0   8        0.22        4.19     16.17 o 
   8   0   8       14.11       18.50     15.05 o 
  10   0   8     1165.29     1119.02     32.25 o 
  12   0   8       64.30       45.67     11.23 o 
 -17   1   8       11.27       14.49     14.12 o 
 -15   1   8     1089.22     1011.95     18.43 o 
 -13   1   8      400.30      331.95     17.33 o 
 -11   1   8     1243.76     1269.21     10.23 o 
  -9   1   8      114.91      125.77      5.23 o 
  -7   1   8        9.28       15.35      4.44 o 
  -5   1   8     6277.38     6523.13    124.04 o 
  -3   1   8      247.09      299.39      5.24 o 
  -1   1   8      563.51      410.05      9.30 o 
   1   1   8     2412.66     2137.02     52.75 o 
   3   1   8        9.35        4.88      6.99 o 
   5   1   8        2.00       -0.51     10.35 o 
   7   1   8        0.34        2.12     10.47 o 
   9   1   8       43.92       70.41      8.11 o 
  11   1   8       74.47       79.88      8.56 o 
 -18   2   8      365.90      398.25     18.41 o 
 -16   2   8      324.28      266.50     15.62 o 
 -14   2   8        8.68       12.07     12.14 o 
 -12   2   8      507.25      423.00     10.53 o 
 -10   2   8      250.35      273.54      6.00 o 
  -8   2   8        2.54        3.75      4.61 o 
  -6   2   8        4.36        4.36      3.43 o 
  -4   2   8     1847.87     1637.79     18.84 o 
  -2   2   8      698.23      736.84      8.91 o 
   0   2   8      137.04       87.21      5.82 o 
   2   2   8      169.90      120.24      5.45 o 
   4   2   8     1330.98     1336.23     33.95 o 
   6   2   8      735.02      722.42     17.15 o 
   8   2   8      190.48      155.46     15.60 o 
  10   2   8      503.77      555.68     20.32 o 
  12   2   8       36.25       31.51     11.18 o 
 -17   3   8      125.88       90.66     15.63 o 
 -15   3   8     1005.06     1102.99     19.07 o 
 -13   3   8      233.96      222.49      9.39 o 
 -11   3   8     5918.69     5992.47     23.23 o 
  -9   3   8      376.62      343.93      5.98 o 
  -7   3   8      801.79      672.85     12.76 o 
  -5   3   8     1156.23     1095.57     20.50 o 
  -3   3   8      113.15       95.06      5.71 o 
  -1   3   8     3167.00     2949.75     55.03 o 
   1   3   8     1309.68     1280.35     44.08 o 
   3   3   8     3754.95     3688.26     54.94 o 
   5   3   8       12.72       16.80     16.33 o 
   7   3   8      893.01      901.75     22.14 o 
   9   3   8       81.94      100.35     17.21 o 
  11   3   8      235.41      225.08     17.32 o 
 -18   4   8        0.50       10.66     16.03 o 
 -16   4   8      147.58      181.60     15.10 o 
 -14   4   8        3.86        6.66      9.24 o 
 -12   4   8      654.24      657.90     11.31 o 
 -10   4   8      457.48      461.98     10.20 o 
  -8   4   8     1428.85     1335.69     16.19 o 
  -6   4   8     2963.05     2870.50    105.95 o 
  -4   4   8        5.45       14.39      6.20 o 
  -2   4   8       21.39       25.44      6.47 o 
   0   4   8     1709.38     1712.26     13.54 o 
   2   4   8     1589.30     1379.91     49.41 o 
   4   4   8     1168.17     1217.31     24.71 o 
   6   4   8     2879.84     2938.94     33.03 o 
   8   4   8       33.66        7.62     16.71 o 
  10   4   8       10.91       26.56     18.08 o 
  12   4   8        0.27       -4.78     16.03 o 
 -17   5   8      267.63      275.38     16.20 o 
 -15   5   8      244.84      296.68     11.58 o 
 -13   5   8      185.83      182.29      9.86 o 
 -11   5   8      761.29      693.67     11.45 o 
  -9   5   8     6109.85     6038.16    220.62 o 
  -7   5   8     9310.45     9068.26    168.13 o 
  -5   5   8        6.23        7.79      8.40 o 
  -3   5   8     3953.18     3846.69     29.34 o 
  -1   5   8     1052.91     1000.47     12.30 o 
   1   5   8        5.04        6.66      8.07 o 
   3   5   8     5901.79     6587.84     43.48 o 
   5   5   8      313.60      327.29     19.97 o 
   7   5   8      553.19      631.89     22.31 o 
   9   5   8       30.71       16.17     17.49 o 
  11   5   8       26.81       55.91     18.80 o 
 -16   6   8      117.30      121.50     14.72 o 
 -14   6   8      248.91      248.39     10.94 o 
 -12   6   8      298.80      319.04     16.17 o 
 -10   6   8       62.38       93.60     16.30 o 
  -8   6   8     2618.76     2718.96     29.48 o 
  -6   6   8     3271.17     3214.28     24.72 o 
  -4   6   8     2420.22     2334.13     17.09 o 
  -2   6   8     1332.73     1368.95     14.45 o 
   0   6   8     2590.17     2368.87     86.99 o 
   2   6   8      829.41      831.74     23.25 o 
   4   6   8      171.02      161.31     21.26 o 
   6   6   8       15.62        6.44     17.42 o 
   8   6   8      601.34      694.36     24.41 o 
  10   6   8      385.74      467.58     21.93 o 
 -15   7   8      570.84      479.75     24.01 o 
 -13   7   8      408.89      371.59     13.53 o 
 -11   7   8      735.04      723.64     21.90 o 
  -9   7   8       56.02       49.41     16.49 o 
  -7   7   8      424.19      434.29     11.55 o 
  -5   7   8     3132.86     3060.93     21.08 o 
  -3   7   8      519.85      520.80     12.81 o 
  -1   7   8       14.36       31.53     17.36 o 
   1   7   8      285.39      278.25     10.61 o 
   3   7   8        2.42        1.04     17.68 o 
   5   7   8       28.10        8.35     18.55 o 
   7   7   8      349.86      444.00     22.43 o 
   9   7   8        8.96        0.77     20.04 o 
 -16   8   8       19.56        8.71     15.14 o 
 -14   8   8      481.45      505.05     15.35 o 
 -12   8   8        8.44       -2.96     19.22 o 
 -10   8   8     2073.36     2135.39     30.39 o 
  -8   8   8      317.43      303.60     19.81 o 
  -6   8   8      294.00      282.56     10.16 o 
  -4   8   8     3646.93     3525.68     78.88 o 
  -2   8   8       19.78       10.37     11.02 o 
   0   8   8     1998.48     1868.55     49.49 o 
   2   8   8        5.18       -0.23     18.41 o 
   4   8   8       17.25       13.46     18.57 o 
   6   8   8      128.50      129.89     20.69 o 
   8   8   8      312.87      356.24     22.60 o 
  10   8   8      137.10      127.40     21.89 o 
 -13   9   8       30.36       31.70     20.84 o 
 -11   9   8      130.40      121.67     20.01 o 
  -9   9   8      339.34      397.06     21.41 o 
  -7   9   8      226.69      225.62     12.07 o 
  -5   9   8      564.09      507.02     11.49 o 
  -3   9   8      115.17      124.73     12.56 o 
  -1   9   8       49.51       52.37     11.14 o 
   1   9   8     1600.70     1548.30     30.06 o 
   3   9   8       59.17       47.18     20.40 o 
   5   9   8      149.34      113.50     20.31 o 
   7   9   8       12.80        2.33     20.28 o 
   9   9   8       33.93       66.50     21.76 o 
 -14  10   8        6.69      -18.86     23.20 o 
 -12  10   8      326.84      402.60     25.00 o 
 -10  10   8        9.50        5.17     19.85 o 
  -8  10   8     1533.92     1509.04     28.61 o 
  -6  10   8        2.47       -1.43      9.92 o 
  -4  10   8        0.48        6.96     12.08 o 
  -2  10   8       54.70       67.96     11.51 o 
   0  10   8      201.25      164.66     21.27 o 
   2  10   8      288.95      298.36     23.19 o 
   4  10   8        5.00       16.84     20.84 o 
   6  10   8       17.65       -9.75     21.63 o 
   8  10   8       10.00      -24.20     24.20 o 
 -13  11   8      163.86      182.44     25.17 o 
 -11  11   8        2.17       21.53     23.14 o 
  -9  11   8      213.28      187.40     21.62 o 
  -7  11   8        0.02        6.85     12.21 o 
  -5  11   8      880.75      948.88     20.57 o 
  -3  11   8        8.48       19.34     10.49 o 
  -1  11   8      164.47      165.95     22.20 o 
   1  11   8       16.75       17.39     21.38 o 
   3  11   8      111.15       79.40     22.44 o 
   5  11   8        2.53       11.91     21.94 o 
   7  11   8       86.75       63.46     23.60 o 
 -10  12   8      819.02      937.31     29.85 o 
  -8  12   8      106.29      104.58     21.04 o 
  -6  12   8      376.58      423.62     15.54 o 
  -4  12   8      118.34      158.28     11.95 o 
  -2  12   8        0.04        9.46     10.24 o 
   0  12   8      147.26      196.60     24.01 o 
   2  12   8      478.98      471.54     26.40 o 
   4  12   8        2.60      -22.24     23.44 o 
  -9  13   8      218.91      230.83     25.57 o 
  -7  13   8        3.60       17.66     21.03 o 
  -5  13   8       23.53       -2.51     11.46 o 
  -3  13   8       86.93      106.04     14.55 o 
  -1  13   8       34.98       18.02     15.40 o 
   1  13   8       32.54        7.02     23.10 o 
   3  13   8        3.01        4.02     24.52 o 
  -6  14   8      111.96      118.39     23.95 o 
  -4  14   8        2.56      -11.67     11.67 o 
  -2  14   8       58.78      117.48     17.46 o 
   0  14   8        9.29      -15.58     16.29 o 
 -17   1   9      643.09      557.56     20.32 o 
 -15   1   9       19.50        2.72     13.56 o 
 -13   1   9      544.83      520.12     10.41 o 
 -11   1   9     1592.32     1479.92     10.53 o 
  -9   1   9     5996.04     5859.34    104.04 o 
  -7   1   9      480.18      495.06     19.45 o 
  -5   1   9     1310.30     1206.97     55.26 o 
  -3   1   9      706.10      657.98      7.84 o 
  -1   1   9       60.61       63.70      5.97 o 
   1   1   9       13.57       18.63      5.52 o 
   3   1   9      530.98      500.37      9.39 o 
   5   1   9        1.57       -7.57     10.38 o 
   7   1   9       53.07       48.89     11.61 o 
   9   1   9       96.14       97.61     12.78 o 
  11   1   9       12.57        2.88     10.47 o 
 -18   2   9      725.52      772.69     20.79 o 
 -16   2   9       97.27      141.83     14.55 o 
 -14   2   9      445.68      451.95     10.93 o 
 -12   2   9      656.19      621.92     18.81 o 
 -10   2   9     2323.35     2288.48     40.09 o 
  -8   2   9     7290.66     7224.28     73.21 o 
  -6   2   9      335.40      270.62      6.94 o 
  -4   2   9     2585.32     2328.85     29.27 o 
  -2   2   9     1795.11     1763.68     10.92 o 
   0   2   9      294.65      300.11     15.92 o 
   2   2   9     5243.18     5068.87     63.30 o 
   4   2   9        9.59       19.32      7.84 o 
   6   2   9      933.02      996.01     16.10 o 
   8   2   9      132.37      107.57     15.14 o 
  10   2   9      307.11      335.03     19.95 o 
 -17   3   9       87.38      120.66     22.59 o 
 -15   3   9        2.16       13.50     12.83 o 
 -13   3   9       85.65       91.10      9.35 o 
 -11   3   9       27.70       41.43      7.09 o 
  -9   3   9      683.52      674.42     19.39 o 
  -7   3   9      556.04      604.29      8.21 o 
  -5   3   9     3268.71     3028.25     15.48 o 
  -3   3   9      988.24      988.07     10.46 o 
  -1   3   9     1530.18     1655.58     19.50 o 
   1   3   9      311.65      265.89      8.69 o 
   3   3   9       66.18       51.65      7.22 o 
   5   3   9      249.68      233.76     18.45 o 
   7   3   9      148.09      192.95     17.63 o 
   9   3   9       71.61       28.14     17.85 o 
  11   3   9       40.81       66.10     17.49 o 
 -16   4   9     1227.35     1234.28     20.21 o 
 -14   4   9      104.32      100.15     10.01 o 
 -12   4   9     2638.04     2665.83     29.18 o 
 -10   4   9      214.07      258.56     10.81 o 
  -8   4   9     2469.58     2416.25     61.97 o 
  -6   4   9     1059.50      993.65     12.82 o 
  -4   4   9     2020.75     1979.03     34.04 o 
  -2   4   9     4294.56     4065.24     40.71 o 
   0   4   9     3246.38     3227.23     39.11 o 
   2   4   9     6182.20     5829.00    254.48 o 
   4   4   9       90.51      104.57     18.14 o 
   6   4   9     1310.96     1392.15     26.69 o 
   8   4   9      600.27      665.53     23.43 o 
  10   4   9      167.37      221.64     19.50 o 
 -17   5   9        7.06        1.90     14.34 o 
 -15   5   9      289.81      315.22     11.54 o 
 -13   5   9        3.70       -4.87      8.89 o 
 -11   5   9     1271.29     1300.91     16.19 o 
  -9   5   9      102.37       99.28     18.03 o 
  -7   5   9       31.68       37.94     16.14 o 
  -5   5   9      855.25      802.90     41.15 o 
  -3   5   9     1054.60     1115.43     13.44 o 
  -1   5   9        6.01       14.66      9.16 o 
   1   5   9     1944.50     1760.03     50.27 o 
   3   5   9      121.60      101.47     18.43 o 
   5   5   9      255.28      262.11     20.53 o 
   7   5   9       25.10       54.87     18.08 o 
   9   5   9      278.70      258.10     20.77 o 
 -16   6   9      102.59      106.21     11.01 o 
 -14   6   9      463.38      448.37     25.53 o 
 -12   6   9      811.74      967.75     23.25 o 
 -10   6   9      589.40      604.09     20.57 o 
  -8   6   9       12.91       -0.15     17.70 o 
  -6   6   9      625.05      594.60     19.43 o 
  -4   6   9        8.71        7.64     10.52 o 
  -2   6   9     4119.59     3960.18     67.47 o 
   0   6   9      644.75      678.77     26.44 o 
   2   6   9     1016.10     1017.13     24.25 o 
   4   6   9      166.74      163.85     18.55 o 
   6   6   9      742.68      793.08     24.92 o 
   8   6   9      147.96      221.58     20.82 o 
  10   6   9      185.21      217.98     21.29 o 
 -15   7   9      287.35      271.05     16.57 o 
 -13   7   9       35.25       36.26     18.55 o 
 -11   7   9      169.99      174.52     18.60 o 
  -9   7   9       26.39       11.57     17.30 o 
  -7   7   9       20.76       17.66     16.07 o 
  -5   7   9     2321.06     2326.46     19.12 o 
  -3   7   9     1467.51     1499.43     16.57 o 
  -1   7   9        8.61        9.76     10.26 o 
   1   7   9      834.83      840.58     23.29 o 
   3   7   9      148.30      137.17     19.01 o 
   5   7   9      176.22      217.45     20.70 o 
   7   7   9        2.34       -6.59     18.69 o 
   9   7   9      361.58      360.43     23.57 o 
 -14   8   9      129.66      148.78     20.77 o 
 -12   8   9      417.64      410.11     22.04 o 
 -10   8   9      699.09      732.89     23.89 o 
  -8   8   9       82.13       62.63     16.78 o 
  -6   8   9      172.89      183.20     17.45 o 
  -4   8   9      205.81      179.36     25.01 o 
  -2   8   9      131.67       98.98     11.37 o 
   0   8   9      618.43      680.81     42.18 o 
   2   8   9       91.83       52.89     19.35 o 
   4   8   9       13.06        2.08     20.06 o 
   6   8   9        0.38        7.13     19.31 o 
   8   8   9       89.54       71.52     20.66 o 
 -13   9   9      508.89      512.56     25.58 o 
 -11   9   9        0.98        6.22     20.05 o 
  -9   9   9       99.32       93.23     20.03 o 
  -7   9   9       57.24       58.64     18.02 o 
  -5   9   9      300.80      312.72     17.82 o 
  -3   9   9      636.60      610.52     24.30 o 
  -1   9   9        3.48        2.80     11.08 o 
   1   9   9      329.61      350.56     23.12 o 
   3   9   9       41.36       27.51     19.47 o 
   5   9   9        0.33        6.56     20.48 o 
   7   9   9       65.14       56.77     21.90 o 
 -12  10   9     1507.19     1626.24     33.92 o 
 -10  10   9      161.97      147.04     22.20 o 
  -8  10   9      894.22     1019.62     27.53 o 
  -6  10   9        9.29       19.00     11.42 o 
  -4  10   9      214.00      251.25     19.20 o 
  -2  10   9      350.30      355.54     13.56 o 
   0  10   9      354.32      338.52     23.25 o 
   2  10   9      121.95      126.36     22.79 o 
   4  10   9       21.73        4.10     20.95 o 
   6  10   9       12.51       28.83     21.79 o 
 -11  11   9        3.74       20.26     23.74 o 
  -9  11   9        1.13       18.91     20.31 o 
  -7  11   9      170.95      245.91     21.49 o 
  -5  11   9       38.00       46.56     10.75 o 
  -3  11   9        0.79      -10.44     12.75 o 
  -1  11   9      161.62      170.74     22.52 o 
   1  11   9       29.33       -0.33     22.39 o 
   3  11   9       13.22       -1.02     22.78 o 
   5  11   9        0.04        9.84     23.20 o 
 -10  12   9      204.05      195.94     26.14 o 
  -8  12   9      137.04      115.64     21.65 o 
  -6  12   9        8.67       -0.12     13.31 o 
  -4  12   9      771.94      787.98     29.42 o 
  -2  12   9       10.86      -11.47     21.76 o 
   0  12   9        1.54       26.60     22.86 o 
   2  12   9      184.87      155.17     25.57 o 
   4  12   9        0.04       34.47     23.67 o 
  -7  13   9        4.44       13.13     21.43 o 
  -5  13   9       94.73       75.27     12.13 o 
  -3  13   9       55.64       69.84     15.16 o 
  -1  13   9       25.10        2.99     23.13 o 
   1  13   9       64.52      117.40     25.76 o 
 -18   0  10      348.39      398.15     25.41 o 
 -16   0  10     1683.05     1828.95     32.66 o 
 -14   0  10     2465.75     2828.42     34.59 o 
 -12   0  10     1302.56     1375.35     15.36 o 
 -10   0  10     4388.63     4313.39     41.06 o 
  -8   0  10        8.65       17.90     12.04 o 
  -6   0  10     8925.21     8822.99     38.33 o 
  -4   0  10     6286.65     5825.20     43.28 o 
  -2   0  10     3295.18     3067.26     56.32 o 
   0   0  10      420.83      356.87     15.71 o 
   2   0  10     2017.25     1840.67     26.35 o 
   4   0  10      163.71      128.84      9.16 o 
   6   0  10       81.94       73.82     17.06 o 
   8   0  10     1875.90     2047.28     30.98 o 
  10   0  10        1.62       22.51     18.48 o 
 -17   1  10      277.59      325.36     23.37 o 
 -15   1  10        0.21       -6.81     13.16 o 
 -13   1  10        0.89        6.52      8.44 o 
 -11   1  10      982.50      937.72     14.58 o 
  -9   1  10      722.89      759.50     13.57 o 
  -7   1  10       96.08      103.83      8.90 o 
  -5   1  10      389.11      416.81      9.31 o 
  -3   1  10     1713.08     1530.03     44.46 o 
  -1   1  10       83.00       63.19      8.54 o 
   1   1  10     1197.92     1091.48     26.38 o 
   3   1  10     2232.02     2350.34     89.37 o 
   5   1  10      133.75      141.02     12.07 o 
   7   1  10        0.75       11.68     11.94 o 
   9   1  10        0.16      -12.67     12.67 o 
 -18   2  10      544.48      554.87     19.11 o 
 -16   2  10      106.95      139.80     14.94 o 
 -14   2  10     2029.24     2005.03     45.88 o 
 -12   2  10       68.06       59.38      6.60 o 
 -10   2  10     6653.24     6237.44     93.56 o 
  -8   2  10     1310.14     1215.86      9.38 o 
  -6   2  10     5156.55     5144.68     54.90 o 
  -4   2  10        0.08        2.76      5.83 o 
  -2   2  10     1943.05     1780.22     12.13 o 
   0   2  10       91.28       90.02      7.35 o 
   2   2  10     3497.91     3584.02     51.91 o 
   4   2  10      359.26      347.72     18.46 o 
   6   2  10       99.81       82.62     16.09 o 
   8   2  10      183.72      171.71     19.06 o 
  10   2  10       12.56        7.15     17.74 o 
 -17   3  10      171.69      187.35     15.92 o 
 -15   3  10      112.33       96.30     11.59 o 
 -13   3  10      128.94      167.11      9.60 o 
 -11   3  10     1007.52      988.86     24.00 o 
  -9   3  10     3642.24     3532.84     70.38 o 
  -7   3  10     1596.47     1567.16     16.93 o 
  -5   3  10       65.63       79.89      7.15 o 
  -3   3  10       87.83       65.02      7.18 o 
  -1   3  10      245.42      220.74     11.95 o 
   1   3  10      285.20      278.40      8.05 o 
   3   3  10      864.05      724.47     26.69 o 
   5   3  10       34.33       75.35     17.35 o 
   7   3  10        7.93       -6.40     18.04 o 
   9   3  10      237.53      218.08     17.96 o 
 -16   4  10      167.57      168.62     14.87 o 
 -14   4  10      138.09      139.05      9.99 o 
 -12   4  10      341.59      279.86     16.62 o 
 -10   4  10       25.02       26.81     10.55 o 
  -8   4  10      155.10      150.26      8.09 o 
  -6   4  10      176.43      179.30     10.61 o 
  -4   4  10      468.85      413.44      8.65 o 
  -2   4  10       39.89       11.28      7.30 o 
   0   4  10      260.46      240.61      8.34 o 
   2   4  10      219.27      217.62      8.35 o 
   4   4  10      837.84      893.07     23.18 o 
   6   4  10      125.63       89.09     18.61 o 
   8   4  10       97.90      123.14     20.00 o 
  10   4  10       33.80       -3.75     17.85 o 
 -17   5  10       13.90       17.16     12.82 o 
 -15   5  10      442.12      438.56     12.40 o 
 -13   5  10       14.90        3.85      8.99 o 
 -11   5  10      133.27      120.19     17.90 o 
  -9   5  10      343.02      386.91     18.86 o 
  -7   5  10      996.68      972.52     21.30 o 
  -5   5  10     1760.28     1707.06     65.16 o 
  -3   5  10      124.95      154.43     21.43 o 
  -1   5  10      226.91      169.18     27.24 o 
   1   5  10      103.34       97.88     18.49 o 
   3   5  10       28.56       24.36     17.52 o 
   5   5  10      604.45      670.39     23.33 o 
   7   5  10       32.66       13.80     18.58 o 
   9   5  10      387.86      472.50     24.01 o 
 -16   6  10        6.06        6.33     13.37 o 
 -14   6  10      608.63      549.44     15.39 o 
 -12   6  10      136.37      144.15     18.50 o 
 -10   6  10      431.82      386.23     20.25 o 
  -8   6  10      407.78      381.10     18.58 o 
  -6   6  10      126.48      106.60     17.54 o 
  -4   6  10       15.70        3.85     10.69 o 
  -2   6  10      194.70      169.69     22.46 o 
   0   6  10     2799.28     2846.09    252.66 o 
   2   6  10      171.87      167.91     18.63 o 
   4   6  10      762.35      776.91     24.70 o 
   6   6  10       45.47       62.40     19.10 o 
   8   6  10      125.03      167.71     20.74 o 
 -15   7  10        0.49       -9.71     19.73 o 
 -13   7  10       45.24       29.86     18.44 o 
 -11   7  10       30.62        4.30     18.29 o 
  -9   7  10        0.68      -18.03     18.03 o 
  -7   7  10        6.23       -3.27     17.14 o 
  -5   7  10       22.00        4.61     11.13 o 
  -3   7  10     1078.29     1110.58     15.65 o 
  -1   7  10        1.53        1.16     10.49 o 
   1   7  10        4.89       11.69     18.09 o 
   3   7  10      182.96      217.21     21.11 o 
   5   7  10        0.23       25.25     19.40 o 
   7   7  10       12.41       22.34     20.05 o 
 -14   8  10       19.29       -5.59     21.40 o 
 -12   8  10       52.47       61.38     19.73 o 
 -10   8  10     1339.77     1532.24     29.15 o 
  -8   8  10      146.77      105.45     18.39 o 
  -6   8  10      608.29      639.58     21.22 o 
  -4   8  10       49.22       12.75     11.10 o 
  -2   8  10      964.58      885.64     56.04 o 
   0   8  10      467.05      508.91     22.36 o 
   2   8  10      115.47      134.77     20.60 o 
   4   8  10      301.08      318.07     23.03 o 
   6   8  10       25.89       29.61     19.76 o 
 -13   9  10        0.09       12.83     22.04 o 
 -11   9  10      165.68      209.37     22.82 o 
  -9   9  10       52.09       50.08     20.07 o 
  -7   9  10       13.45        3.61     18.36 o 
  -5   9  10      417.54      479.29     14.29 o 
  -3   9  10       11.73       -4.77     12.03 o 
  -1   9  10      978.38      851.09    138.79 o 
   1   9  10      163.44      162.81     20.48 o 
   3   9  10       19.21       27.16     20.61 o 
   5   9  10       16.57       21.00     21.04 o 
   7   9  10      101.29      137.87     22.96 o 
 -12  10  10      260.55      313.14     26.08 o 
 -10  10  10        8.77       13.58     21.62 o 
  -8  10  10      263.31      216.51     22.08 o 
  -6  10  10      138.38      113.25     12.70 o 
  -4  10  10       47.89       40.38     13.14 o 
  -2  10  10      195.52      189.16     13.31 o 
   0  10  10        4.11       -8.64     20.84 o 
   2  10  10       24.17        7.44     20.25 o 
   4  10  10       32.20       71.50     21.86 o 
 -11  11  10     1034.22     1062.50     33.00 o 
  -9  11  10        2.74       19.40     21.18 o 
  -7  11  10        0.07       20.86     20.12 o 
  -5  11  10       10.86        6.14     10.71 o 
  -3  11  10       94.55       83.51     13.65 o 
  -1  11  10       47.61       58.96     21.38 o 
   1  11  10        1.91       19.85     22.85 o 
   3  11  10       80.80      107.56     23.63 o 
 -10  12  10        2.85       55.08     24.51 o 
  -8  12  10       10.11       29.68     20.84 o 
  -6  12  10      109.19      187.13     25.01 o 
  -4  12  10        2.51       15.48     11.29 o 
  -2  12  10       11.47       10.26     22.33 o 
   0  12  10        4.75       -9.54     23.43 o 
   2  12  10       72.29       70.90     24.69 o 
  -7  13  10        0.62       22.79     21.68 o 
  -5  13  10       13.40       54.88     26.06 o 
  -3  13  10        0.00       -8.18     15.13 o 
  -1  13  10        7.77       22.53     25.15 o 
 -17   1  11      519.46      669.66     60.20 o 
 -15   1  11       82.54       93.27     13.96 o 
 -13   1  11      165.74      163.70     12.26 o 
 -11   1  11     1249.06     1324.91     31.52 o 
  -9   1  11     4488.21     4346.21     44.78 o 
  -7   1  11      787.40      657.39      9.99 o 
  -5   1  11     1055.72      987.03     23.00 o 
  -3   1  11     1222.96     1062.71     10.67 o 
  -1   1  11     1092.37      987.82     33.95 o 
   1   1  11     1754.42     1742.80     65.26 o 
   3   1  11      270.86      274.52      9.56 o 
   5   1  11      201.06      247.90     13.35 o 
   7   1  11      399.31      436.39     15.60 o 
   9   1  11       12.08        1.24     18.84 o 
 -16   2  11      134.62      153.03     14.73 o 
 -14   2  11      237.91      222.28     10.36 o 
 -12   2  11      704.53      717.72     21.04 o 
 -10   2  11     1944.43     1977.16     47.38 o 
  -8   2  11        7.98        5.72      7.95 o 
  -6   2  11     1189.77     1226.27     42.95 o 
  -4   2  11      546.84      536.45     15.36 o 
  -2   2  11      956.84      948.95     21.96 o 
   0   2  11     2128.12     2115.13     73.43 o 
   2   2  11     1575.31     1588.86     25.99 o 
   4   2  11       38.79       35.20     16.21 o 
   6   2  11       83.29       59.26     16.42 o 
   8   2  11       10.98       30.92     18.31 o 
 -17   3  11      416.11      432.45     16.92 o 
 -15   3  11      237.21      292.54     11.15 o 
 -13   3  11      207.58      226.13     10.16 o 
 -11   3  11     2359.19     2125.82     40.56 o 
  -9   3  11      274.33      256.53      8.18 o 
  -7   3  11       49.43       61.59      7.93 o 
  -5   3  11        6.95        6.60      7.45 o 
  -3   3  11     1734.47     1738.18     12.79 o 
  -1   3  11      414.46      413.45      9.05 o 
   1   3  11      346.94      268.83     12.02 o 
   3   3  11       63.46       73.58     11.03 o 
   5   3  11        2.45       14.12     17.51 o 
   7   3  11      712.67      727.90     23.98 o 
   9   3  11       26.05       47.39     18.77 o 
 -16   4  11       12.75        4.58     13.70 o 
 -14   4  11       23.59       31.69      9.60 o 
 -12   4  11      500.03      447.64     13.03 o 
 -10   4  11     1645.97     1559.21     92.96 o 
  -8   4  11      997.78      953.82     13.74 o 
  -6   4  11     2029.79     1921.91     35.74 o 
  -4   4  11      236.08      250.65      8.72 o 
  -2   4  11        7.74       11.58      8.16 o 
   0   4  11      617.87      587.12     23.06 o 
   2   4  11      307.42      316.53     14.60 o 
   4   4  11      388.78      395.67     21.53 o 
   6   4  11       39.69       58.45     19.78 o 
   8   4  11        5.09        1.71     19.66 o 
 -15   5  11      118.43      117.65     15.89 o 
 -13   5  11      182.80       97.71     17.55 o 
 -11   5  11      192.11      178.05     18.91 o 
  -9   5  11        6.15        1.36     16.00 o 
  -7   5  11       58.61       41.80     15.56 o 
  -5   5  11      597.61      647.62     13.32 o 
  -3   5  11     1129.26     1101.30     12.10 o 
  -1   5  11       57.15       62.03     10.29 o 
   1   5  11     1364.15     1055.61    206.71 o 
   3   5  11      230.46      204.41     19.82 o 
   5   5  11       12.26       17.42     18.25 o 
   7   5  11       17.23       31.60     19.62 o 
 -16   6  11        0.15        3.35     13.52 o 
 -14   6  11      221.59      230.25     20.87 o 
 -12   6  11      107.99       74.66     19.06 o 
 -10   6  11        0.31       -0.46     17.67 o 
  -8   6  11     1531.07     1563.60     25.94 o 
  -6   6  11      560.20      648.55     19.68 o 
  -4   6  11     1564.49     1610.54     37.49 o 
  -2   6  11      340.88      345.61     17.60 o 
   0   6  11       51.81       84.02     10.15 o 
   2   6  11       61.25       50.90     18.62 o 
   4   6  11       94.84      143.41     20.38 o 
   6   6  11       13.86       33.72     19.61 o 
   8   6  11      169.21      180.59     22.49 o 
 -15   7  11      327.17      353.55     22.87 o 
 -13   7  11     1204.75     1262.55     28.56 o 
 -11   7  11        0.46        4.40     19.38 o 
  -9   7  11       28.57       41.85     18.51 o 
  -7   7  11      560.92      500.38     19.99 o 
  -5   7  11       39.29       34.12     10.49 o 
  -3   7  11     5885.50     5601.14    207.26 o 
  -1   7  11       48.41       37.10     11.06 o 
   1   7  11     1161.80     1197.24     26.92 o 
   3   7  11      202.73      227.83     21.24 o 
   5   7  11       47.32       26.73     20.45 o 
   7   7  11      152.13      270.67     23.39 o 
 -14   8  11      297.39      359.44     24.57 o 
 -12   8  11      189.56      231.27     23.62 o 
 -10   8  11      165.27      194.28     20.89 o 
  -8   8  11      221.14      208.58     19.70 o 
  -6   8  11        2.24      -15.33     15.95 o 
  -4   8  11      156.67      163.72     12.03 o 
  -2   8  11       51.44       58.20     11.23 o 
   0   8  11        2.93       13.47     19.81 o 
   2   8  11      416.10      457.88     24.40 o 
   4   8  11        8.37       24.91     20.57 o 
   6   8  11       57.77       44.93     21.90 o 
 -13   9  11      247.34      298.24     25.00 o 
 -11   9  11      313.58      297.76     24.05 o 
  -9   9  11      246.92      239.28     21.29 o 
  -7   9  11      237.59      208.09     19.42 o 
  -5   9  11      101.50       77.29     16.40 o 
  -3   9  11      325.54      297.90     13.44 o 
  -1   9  11      273.96      298.33     22.35 o 
   1   9  11      348.98      334.37     23.64 o 
   3   9  11      314.53      299.53     24.60 o 
   5   9  11       45.66       56.18     21.58 o 
 -12  10  11        4.52       -3.81     23.32 o 
 -10  10  11       58.97       40.61     21.15 o 
  -8  10  11      111.17      119.06     21.24 o 
  -6  10  11      142.24      154.55     19.16 o 
  -4  10  11      282.88      299.57     14.49 o 
  -2  10  11       14.23       39.21     21.05 o 
   0  10  11        1.84       15.00     20.57 o 
   2  10  11      159.11      173.22     23.64 o 
   4  10  11        0.24       -8.44     22.47 o 
 -11  11  11      290.87      271.11     26.56 o 
  -9  11  11      148.41      174.32     23.03 o 
  -7  11  11      109.44       79.18     20.92 o 
  -5  11  11        2.02       15.45     17.68 o 
  -3  11  11       46.95       44.01     12.78 o 
  -1  11  11       20.11       32.85     22.81 o 
   1  11  11       34.52        1.85     22.08 o 
   3  11  11      125.55      162.94     25.07 o 
  -8  12  11        1.21       -7.91     21.59 o 
  -6  12  11       58.21       56.00     19.96 o 
  -4  12  11       64.65       62.32     14.14 o 
  -2  12  11      135.69       88.97     24.25 o 
   0  12  11      108.44      129.73     25.13 o 
 -16   0  12       37.11       14.12     18.67 o 
 -14   0  12     2870.27     2854.76     35.67 o 
 -12   0  12      486.69      439.36     16.63 o 
 -10   0  12      708.02      740.32     17.87 o 
  -8   0  12      361.69      335.94     15.98 o 
  -6   0  12       19.75        4.26     12.79 o 
  -4   0  12     1347.03     1203.57     13.67 o 
  -2   0  12      686.26      705.96     12.74 o 
   0   0  12     1314.05     1378.97     23.94 o 
   2   0  12       67.00       53.03     10.20 o 
   4   0  12       64.13       36.65     17.04 o 
   6   0  12       45.05       58.61     19.24 o 
   8   0  12       24.51       39.06     20.20 o 
 -17   1  12       96.88       95.70     15.39 o 
 -15   1  12       14.91       30.60     13.64 o 
 -13   1  12      807.24      761.60     22.90 o 
 -11   1  12     2093.96     1965.17     29.42 o 
  -9   1  12     1057.51      994.33     13.45 o 
  -7   1  12      635.53      589.28      9.78 o 
  -5   1  12      602.87      527.90     14.25 o 
  -3   1  12      111.41      123.36      7.08 o 
  -1   1  12      484.50      436.40     10.21 o 
   1   1  12      282.07      287.34      9.68 o 
   3   1  12       12.75        1.70      8.46 o 
   5   1  12       12.30       24.14     12.52 o 
   7   1  12      148.41      124.43     14.57 o 
 -16   2  12      141.00      131.64     14.22 o 
 -14   2  12      174.66      199.18     10.51 o 
 -12   2  12       17.80       18.29      6.38 o 
 -10   2  12       11.38       18.31      8.02 o 
  -8   2  12      211.49      223.43     18.17 o 
  -6   2  12       73.00       62.50      7.90 o 
  -4   2  12      128.98      128.80      9.21 o 
  -2   2  12       76.82       67.02      8.26 o 
   0   2  12       12.76        5.02      7.36 o 
   2   2  12       40.54       39.99      9.93 o 
   4   2  12       19.74       17.38     16.31 o 
   6   2  12       40.48       79.56     18.90 o 
   8   2  12       23.32        8.22     19.12 o 
 -17   3  12       95.75      124.14     15.16 o 
 -15   3  12     1551.93     1578.79     16.39 o 
 -13   3  12        2.36        5.46     10.84 o 
 -11   3  12     1864.17     1678.48     45.75 o 
  -9   3  12      628.46      622.50     21.50 o 
  -7   3  12      345.28      354.28     11.49 o 
  -5   3  12     2658.99     2643.17     19.45 o 
  -3   3  12      158.03      154.01      8.68 o 
  -1   3  12     2827.93     2866.70     40.84 o 
   1   3  12      114.43      108.34      7.44 o 
   3   3  12     1609.77     1708.81     17.40 o 
   5   3  12      234.43      253.76     19.87 o 
   7   3  12      789.90      907.69     25.01 o 
 -16   4  12        7.64        3.17     10.09 o 
 -14   4  12      186.00      166.98     18.78 o 
 -12   4  12      461.86      500.00     20.31 o 
 -10   4  12       89.04       62.76     10.17 o 
  -8   4  12       87.54       78.20     12.85 o 
  -6   4  12      870.86      816.96     13.70 o 
  -4   4  12      377.64      373.68     10.26 o 
  -2   4  12       17.28       12.94      8.13 o 
   0   4  12      217.00      243.93     13.78 o 
   2   4  12       88.25      106.71     23.70 o 
   4   4  12       15.44       18.07     18.51 o 
   6   4  12        0.11        9.25     19.99 o 
 -15   5  12      930.32      919.64     25.32 o 
 -13   5  12      218.54      213.58     20.03 o 
 -11   5  12     1279.82     1344.13     25.32 o 
  -9   5  12      247.53      271.18     18.18 o 
  -7   5  12      653.74      627.29     17.18 o 
  -5   5  12     2684.16     2572.01     46.89 o 
  -3   5  12      304.02      252.64      9.33 o 
  -1   5  12     2074.26     2074.98     58.57 o 
   1   5  12      213.20      204.26     19.10 o 
   3   5  12     1483.25     1515.86     29.56 o 
   5   5  12       78.65       74.60     19.64 o 
   7   5  12      313.72      439.45     24.86 o 
 -14   6  12        0.79      -14.89     18.84 o 
 -12   6  12      105.20       54.82     18.56 o 
 -10   6  12      555.99      605.62     22.03 o 
  -8   6  12        2.37       13.86     16.00 o 
  -6   6  12       14.26        3.69     14.47 o 
  -4   6  12      256.18      298.42     24.99 o 
  -2   6  12      746.30      746.58     18.79 o 
   0   6  12      186.10      155.10     18.89 o 
   2   6  12        3.62      -10.64     19.05 o 
   4   6  12      144.39      205.72     20.67 o 
   6   6  12        5.90        5.49     20.16 o 
 -15   7  12       33.29        2.21     21.55 o 
 -13   7  12      107.11      100.23     20.75 o 
  -9   7  12      670.03      664.23     23.55 o 
  -7   7  12      116.48      113.79     16.85 o 
  -5   7  12       55.27       71.61     16.22 o 
  -3   7  12       20.28       21.07     14.54 o 
  -1   7  12       26.47       26.34     10.76 o 
   1   7  12       41.01       70.28     20.03 o 
   3   7  12      275.36      299.17     24.13 o 
   5   7  12       24.31       50.29     20.19 o 
 -14   8  12        9.42        1.34     22.07 o 
 -12   8  12      305.83      308.55     23.61 o 
 -10   8  12        0.98       -3.68     18.95 o 
  -8   8  12      469.85      407.96     22.54 o 
  -6   8  12       54.58       62.34     17.59 o 
  -4   8  12       75.11       74.36     11.95 o 
  -2   8  12       68.54       82.63     12.28 o 
   0   8  12      107.07       86.80     19.92 o 
   2   8  12        0.23       27.06     19.87 o 
   4   8  12       20.29       -0.71     21.00 o 
 -13   9  12       79.43       69.53     24.25 o 
 -11   9  12      734.11      856.91     27.66 o 
  -9   9  12       42.95       15.97     19.82 o 
  -7   9  12      225.56      234.09     20.50 o 
  -5   9  12       15.18       14.71     16.35 o 
  -3   9  12        7.83       -6.03     12.11 o 
  -1   9  12       41.34       57.68     21.16 o 
   1   9  12        2.66      -11.74     21.77 o 
   3   9  12       95.52      119.34     22.31 o 
 -10  10  12       10.08       31.60     22.32 o 
  -8  10  12       14.69       10.98     20.86 o 
  -6  10  12      380.04      416.90     21.74 o 
  -4  10  12      102.81       95.09     13.79 o 
  -2  10  12        0.09      -16.77     20.94 o 
   0  10  12       29.97       43.08     22.49 o 
   2  10  12       10.00      -21.56     22.98 o 
  -9  11  12      166.98      176.93     24.45 o 
  -7  11  12       46.26       60.78     21.09 o 
  -5  11  12        4.34       -8.75     18.86 o 
  -3  11  12      123.94      148.67     22.95 o 
  -1  11  12       11.29        2.77     22.22 o 
  -6  12  12       17.09       40.97     20.35 o 
  -4  12  12      109.70       72.57     16.18 o 
 -17   1  13      954.69     1012.54     20.02 o 
 -15   1  13        9.23       25.86      9.79 o 
 -13   1  13     3499.83     3467.05    117.41 o 
 -11   1  13      214.38      218.23     13.17 o 
  -9   1  13     1713.46     1641.05     13.28 o 
  -7   1  13      390.43      390.08      9.20 o 
  -5   1  13     2568.75     2482.41     19.85 o 
  -3   1  13     2848.71     2751.47     34.48 o 
  -1   1  13     2149.76     2277.71     41.39 o 
   1   1  13        2.20        4.54      8.71 o 
   3   1  13      291.33      297.00     14.27 o 
   5   1  13      172.04      159.95     14.46 o 
   7   1  13        4.65      -11.12     19.90 o 
 -16   2  13      138.89      128.05     14.14 o 
 -14   2  13      124.42      109.19     11.84 o 
 -12   2  13      252.56      271.90     12.47 o 
 -10   2  13      286.33      255.06     10.48 o 
  -8   2  13     1053.58     1065.15     39.46 o 
  -6   2  13      102.59       84.20     12.50 o 
  -4   2  13       47.64       33.62      7.92 o 
  -2   2  13      131.61      104.33      8.34 o 
   0   2  13       15.10        7.13      7.52 o 
   2   2  13      211.95      245.08     11.37 o 
   4   2  13      119.82      143.76     18.36 o 
   6   2  13      164.89      231.09     22.20 o 
 -15   3  13        9.28       24.66     13.06 o 
 -13   3  13        4.19        5.71     10.83 o 
 -11   3  13       18.91       31.83      8.52 o 
  -9   3  13     2179.85     2133.14     62.52 o 
  -7   3  13       27.74       26.88     10.45 o 
  -5   3  13     1631.75     1647.00     17.21 o 
  -3   3  13        1.08       -7.36      7.95 o 
  -1   3  13        1.19        6.12      7.89 o 
   1   3  13      237.38      273.51      8.87 o 
   3   3  13      365.76      354.51     20.28 o 
   5   3  13      181.02      158.76     19.43 o 
 -16   4  13       31.51       52.20     18.33 o 
 -14   4  13        8.99       15.08     18.35 o 
 -12   4  13        5.59       23.67     10.45 o 
 -10   4  13       31.49       43.82     10.70 o 
  -8   4  13      416.85      368.55     12.51 o 
  -6   4  13      209.78      190.89     11.10 o 
  -4   4  13     1491.82     1422.85     13.41 o 
  -2   4  13      637.91      614.78     10.81 o 
   0   4  13      210.72      220.43      9.00 o 
   2   4  13      160.09      183.66     12.31 o 
   4   4  13        8.81       15.47     18.64 o 
   6   4  13      288.51      308.95     22.47 o 
 -15   5  13        2.47       -5.78     18.51 o 
 -13   5  13      313.83      270.43     19.76 o 
 -11   5  13       43.94       40.82     18.11 o 
  -9   5  13      184.82      174.29     18.29 o 
  -7   5  13       12.33       28.37     10.26 o 
  -5   5  13      160.97      191.36     21.00 o 
  -3   5  13      686.49      675.51     11.28 o 
  -1   5  13       85.69       59.31     10.15 o 
   1   5  13      345.26      342.39     21.02 o 
   3   5  13      444.66      468.60     23.25 o 
   5   5  13       50.70       60.35     21.95 o 
 -14   6  13      127.79      133.68     20.23 o 
 -12   6  13        0.21        0.52     18.94 o 
 -10   6  13        4.06       -5.42     17.86 o 
  -8   6  13       36.75       19.55     16.27 o 
  -6   6  13      142.49      158.25     16.07 o 
  -4   6  13      369.95      358.07     19.01 o 
  -2   6  13      494.44      518.36     13.81 o 
   0   6  13        3.37       -5.51     19.03 o 
   2   6  13       39.97       84.45     20.40 o 
   4   6  13       61.39       69.97     20.66 o 
 -13   7  13      151.53      131.30     21.46 o 
 -11   7  13        9.18       -6.67     19.22 o 
  -9   7  13     1050.19     1049.91     25.62 o 
  -7   7  13       18.78        1.33     16.23 o 
  -5   7  13      122.14      118.14     16.98 o 
  -3   7  13       26.49       25.04     11.47 o 
  -1   7  13       19.86        6.87     18.88 o 
   1   7  13      936.57     1098.78     29.28 o 
   3   7  13       51.02       65.27     21.42 o 
 -12   8  13       17.90        6.10     22.73 o 
 -10   8  13       40.44       58.74     21.13 o 
  -8   8  13       49.76       53.99     19.73 o 
  -6   8  13       55.30       40.76     17.16 o 
  -4   8  13      290.28      316.81     18.65 o 
  -2   8  13       56.89       55.09     11.43 o 
   0   8  13       99.48      131.74     21.24 o 
   2   8  13       31.91       30.64     21.24 o 
 -11   9  13        2.32       -3.15     22.88 o 
  -9   9  13       87.03       93.50     21.07 o 
  -7   9  13      181.55      180.13     19.96 o 
  -5   9  13       60.28       62.49     17.54 o 
  -3   9  13        3.13       12.64     15.32 o 
  -1   9  13       40.26       23.95     20.41 o 
   1   9  13       43.92       93.05     22.35 o 
 -10  10  13      225.47      286.51     26.43 o 
  -8  10  13       68.58       37.44     20.57 o 
  -6  10  13       35.34       29.33     19.15 o 
  -4  10  13      225.77      241.14     18.76 o 
  -2  10  13       50.19       75.85     22.27 o 
   0  10  13       46.82       37.31     23.43 o 
  -7  11  13        0.55      -14.48     20.68 o 
  -5  11  13       12.48       29.57     19.34 o 
  -3  11  13        0.10      -13.96     22.80 o 
 -16   0  14     1402.06     1700.49     32.09 o 
 -14   0  14      321.73      307.68     17.16 o 
 -12   0  14        2.53       -9.05      9.05 o 
 -10   0  14     2378.68     2419.01     19.29 o 
  -8   0  14        6.98       -3.22     14.08 o 
  -6   0  14     1994.31     2085.14     24.55 o 
  -4   0  14       88.11       77.85     10.08 o 
  -2   0  14      294.16      339.39     18.29 o 
   0   0  14      716.09      772.90     14.33 o 
   2   0  14      809.96      860.33     36.10 o 
   4   0  14      955.57     1230.92     29.55 o 
 -15   1  14      984.09      970.38     48.72 o 
 -13   1  14      523.43      456.11     18.51 o 
 -11   1  14       20.23       15.67      9.64 o 
  -9   1  14       23.66       16.64      8.21 o 
  -7   1  14      271.51      245.30      8.93 o 
  -5   1  14      535.14      522.74     25.76 o 
  -3   1  14        1.41       -4.97      8.05 o 
  -1   1  14        8.05       21.94      9.02 o 
   1   1  14       22.23       27.32      9.47 o 
   3   1  14       47.32       39.21     12.93 o 
   5   1  14       20.41       29.24     20.39 o 
 -16   2  14       27.05       42.03     16.38 o 
 -14   2  14     1075.26     1177.36     24.59 o 
 -12   2  14        1.08       10.24     10.31 o 
 -10   2  14      227.81      225.04      9.13 o 
  -8   2  14       16.46       10.23      8.12 o 
  -6   2  14     1936.88     1915.53     63.99 o 
  -4   2  14       89.50       95.42      8.82 o 
  -2   2  14     2063.04     2034.68     34.33 o 
   0   2  14       16.75       17.96     10.67 o 
   2   2  14      242.08      258.33     12.06 o 
   4   2  14      172.22      202.07     21.66 o 
 -15   3  14      740.99      739.97     23.96 o 
 -13   3  14       10.93       -4.53      9.79 o 
 -11   3  14      242.49      256.95      9.81 o 
  -9   3  14        9.86       22.57     10.86 o 
  -7   3  14       13.44       15.40     10.44 o 
  -5   3  14      830.96      836.76     20.53 o 
  -3   3  14      500.06      561.01     10.77 o 
  -1   3  14        4.52        4.81      7.80 o 
   1   3  14        2.91       -0.84     10.67 o 
   3   3  14       30.28       37.98     17.85 o 
   5   3  14        4.29       22.30     20.64 o 
 -14   4  14       43.71       92.33     19.62 o 
 -12   4  14       97.99       81.26     10.76 o 
 -10   4  14      265.33      248.80     21.54 o 
  -8   4  14        6.82        6.01     10.76 o 
  -6   4  14        0.64        2.73     10.96 o 
  -4   4  14      851.45      945.68     14.59 o 
  -2   4  14       45.58       70.06      8.95 o 
   0   4  14       31.40       25.78      9.51 o 
   2   4  14       11.14       22.70     14.49 o 
   4   4  14       65.82       24.66     19.67 o 
 -13   5  14        2.75       15.37     18.92 o 
 -11   5  14       44.30       70.54     18.17 o 
  -9   5  14       14.40       16.96     10.86 o 
  -7   5  14      740.25      721.23     15.31 o 
  -5   5  14      309.12      287.55     13.00 o 
  -3   5  14       18.45       21.71      9.03 o 
  -1   5  14      127.25      102.21     11.47 o 
   3   5  14      112.72      138.16     22.28 o 
 -14   6  14        4.26       12.64     20.40 o 
 -12   6  14     1002.84     1076.86     27.58 o 
 -10   6  14        0.61        1.04     18.46 o 
  -8   6  14        1.23        6.96     17.73 o 
  -6   6  14       95.16       93.29     16.53 o 
  -2   6  14     1455.94     1502.41     58.01 o 
   0   6  14        7.94       12.69     18.97 o 
   2   6  14      161.80      161.14     21.43 o 
 -13   7  14       21.03       36.45     21.59 o 
 -11   7  14        8.41       -4.14     19.92 o 
  -9   7  14        6.36        5.87     18.46 o 
  -7   7  14       44.85       49.97     17.83 o 
  -5   7  14       17.95       11.76     15.82 o 
  -3   7  14       41.59       22.28     12.27 o 
  -1   7  14       50.80       92.77     20.77 o 
   1   7  14       18.34       44.53     20.56 o 
 -12   8  14      709.81      792.41     28.49 o 
 -10   8  14      361.11      371.76     23.30 o 
  -8   8  14       27.77       15.76     18.25 o 
  -6   8  14      155.14      150.19     18.39 o 
  -4   8  14       10.09       10.41     16.22 o 
  -2   8  14      318.32      284.83     22.21 o 
   0   8  14       21.96        7.08     21.97 o 
  -9   9  14      100.04      113.03     21.24 o 
  -7   9  14       87.78       77.02     18.33 o 
  -5   9  14       75.92      103.70     18.46 o 
  -3   9  14       10.39       13.26     18.11 o 
  -1   9  14       34.97       85.82     21.49 o 
  -6  10  14       37.58       41.05     18.77 o 
  -4  10  14        8.97       11.94     14.61 o 
 -15   1  15       11.58       18.42     16.26 o 
 -13   1  15      327.29      305.67     15.42 o 
 -11   1  15      111.80      113.72      9.08 o 
  -9   1  15       62.83       66.61      8.81 o 
  -7   1  15      591.21      565.29     10.81 o 
  -5   1  15      157.99      114.41     11.30 o 
  -3   1  15      404.51      356.50     10.52 o 
  -1   1  15       69.99       65.50     11.19 o 
   1   1  15       30.96       27.34     11.17 o 
   3   1  15        0.23        9.75     18.77 o 
 -14   2  15      383.29      418.20     41.00 o 
 -12   2  15       88.58       70.08      8.51 o 
 -10   2  15       84.46       42.63      9.78 o 
  -8   2  15     1196.42     1154.65     21.35 o 
  -6   2  15      207.78      196.62     11.54 o 
  -4   2  15      662.22      661.43     14.13 o 
  -2   2  15       15.62       14.09      8.42 o 
   0   2  15      184.18      179.35     12.29 o 
   2   2  15       85.58       85.80     19.36 o 
   4   2  15      210.99      229.13     23.87 o 
 -13   3  15        0.04        4.27      8.58 o 
 -11   3  15      130.33      135.23     11.62 o 
  -9   3  15      208.82      164.86     11.66 o 
  -7   3  15        0.05        3.67     10.90 o 
  -5   3  15      251.47      271.10     16.69 o 
  -3   3  15      159.69      148.47     11.74 o 
  -1   3  15        4.79        6.69      8.08 o 
   1   3  15        0.48        0.33     10.96 o 
   3   3  15        6.07       25.11     19.89 o 
 -14   4  15     1042.52     1057.37     26.98 o 
 -12   4  15       17.74       25.63     19.96 o 
 -10   4  15      902.65      944.94     24.96 o 
  -8   4  15      513.97      497.94     23.13 o 
  -6   4  15       74.81       73.71     10.99 o 
  -4   4  15     2487.57     2532.06     48.16 o 
  -2   4  15        0.52        5.01      8.88 o 
   0   4  15      617.91      722.62     31.92 o 
   2   4  15        1.16       -8.76     18.53 o 
 -13   5  15       20.81       49.43     20.13 o 
 -11   5  15       18.57       -5.33     18.29 o 
  -9   5  15      228.22      302.14     13.13 o 
  -7   5  15       49.49       41.93     11.96 o 
  -5   5  15        9.62       18.62     14.87 o 
  -3   5  15       89.44      122.40      9.62 o 
  -1   5  15        0.96       14.13     11.69 o 
   1   5  15      123.72      177.80     20.90 o 
 -12   6  15      150.09      199.44     22.36 o 
 -10   6  15      347.55      402.58     22.71 o 
  -8   6  15      210.04      242.23     19.26 o 
  -6   6  15       14.04       19.79     17.22 o 
  -4   6  15      214.49      193.27     18.23 o 
  -2   6  15       61.00       44.85     10.84 o 
   0   6  15       59.32       72.31     20.65 o 
 -11   7  15       23.24       39.93     22.06 o 
  -9   7  15       69.11       63.88     20.39 o 
  -7   7  15      321.14      292.25     20.14 o 
  -3   7  15       29.98       13.21     15.36 o 
  -1   7  15       17.89       59.20     20.94 o 
 -10   8  15      181.98      205.55     23.39 o 
  -8   8  15      109.18      149.10     20.08 o 
  -6   8  15       24.78       27.62     17.78 o 
  -4   8  15      103.71       63.87     16.65 o 
  -2   8  15       10.15       23.50     21.16 o 
  -7   9  15       53.75       80.21     20.36 o 
  -5   9  15       52.81       45.85     17.40 o 
 -14   0  16      201.78      189.31     17.50 o 
 -12   0  16      170.22      190.80     17.30 o 
 -10   0  16      172.78      149.50     18.31 o 
  -8   0  16       13.42       30.82     15.00 o 
  -6   0  16      688.76      710.42     14.53 o 
  -4   0  16      326.96      326.11     18.08 o 
  -2   0  16      618.42      605.29     14.99 o 
   0   0  16       15.20        1.30     12.03 o 
   2   0  16      139.26      166.32     21.30 o 
 -13   1  16       62.69       50.58      9.11 o 
 -11   1  16       25.97       23.10      8.54 o 
  -9   1  16      156.25      151.36      9.40 o 
  -7   1  16      232.41      252.15      9.82 o 
  -5   1  16        0.17       10.10     13.23 o 
  -3   1  16        2.19       18.04     11.97 o 
  -1   1  16       37.02       43.27     12.48 o 
   1   1  16        0.15        4.75     10.41 o 
 -14   2  16        4.84        0.46     10.98 o 
 -12   2  16       59.54       79.63      8.88 o 
 -10   2  16        0.23        7.29     21.68 o 
  -8   2  16      292.10      276.26     12.52 o 
  -6   2  16      110.95      114.71     14.19 o 
  -4   2  16       74.44       61.20     10.72 o 
  -2   2  16      265.88      278.74     13.29 o 
   0   2  16        1.72        2.84     16.33 o 
   2   2  16       12.50       13.60     19.62 o 
 -13   3  16       56.42       53.78     33.89 o 
 -11   3  16      114.89      124.72     12.07 o 
  -9   3  16       45.73       47.03     11.00 o 
  -7   3  16      486.92      463.74     15.79 o 
  -5   3  16       28.61       34.85     10.66 o 
  -3   3  16       17.59       42.07     18.42 o 
  -1   3  16      420.58      493.12     25.63 o 
   1   3  16        7.08       10.68     11.77 o 
 -12   4  16       77.86       87.44     11.58 o 
 -10   4  16       14.21       14.59     15.49 o 
  -8   4  16       90.44       84.96     11.60 o 
  -6   4  16       12.15       -7.71     10.90 o 
  -4   4  16       39.68       68.34     10.81 o 
  -2   4  16       51.39       58.82      9.59 o 
   0   4  16       11.69        8.81     11.07 o 
 -11   5  16        3.56       -5.99     19.68 o 
  -9   5  16       67.95       85.22     12.92 o 
  -7   5  16       88.34      117.98     34.33 o 
  -5   5  16      448.00      463.72     29.49 o 
  -3   5  16      397.46      401.56     13.20 o 
  -1   5  16      224.91      254.81     22.60 o 
 -10   6  16       49.20       43.21     19.76 o 
  -8   6  16       29.67       54.70     19.29 o 
  -6   6  16      330.88      329.79     20.55 o 
  -4   6  16       48.76       54.86     16.39 o 
  -2   6  16       36.11       25.33     19.99 o 
  -9   7  16        0.17       -4.87     19.64 o 
  -7   7  16      135.55      156.93     19.97 o 
  -5   7  16      124.20      169.14     19.06 o 
  -3   7  16        6.28       -2.48     12.00 o 
 -11   1  17      212.14      193.83      8.55 o 
  -9   1  17      862.62      966.38     13.76 o 
  -7   1  17       74.39       93.27     11.81 o 
  -5   1  17      536.48      631.16     19.82 o 
  -3   1  17      217.43      238.79     19.10 o 
  -1   1  17      130.45      165.69     19.72 o 
 -12   2  17      109.43       91.82     11.34 o 
 -10   2  17       10.97       -4.24     11.48 o 
  -8   2  17       23.43       12.11     14.56 o 
  -6   2  17       25.49       20.89     10.91 o 
  -4   2  17      259.26      246.13     12.43 o 
  -2   2  17       22.39       15.08     12.15 o 
 -11   3  17        0.01       -9.14     11.41 o 
  -9   3  17       14.46       12.37     11.60 o 
  -7   3  17       95.34       97.24     11.56 o 
  -5   3  17      263.79      256.92     12.60 o 
  -3   3  17      372.49      425.07     17.66 o 
 -10   4  17       29.94       -2.45      9.56 o 
  -8   4  17      280.31      257.95     13.23 o 
  -6   4  17       72.27       71.82     11.51 o 
  -4   4  17       46.83       55.25     15.46 o 
  -2   4  17       63.46       32.96      8.55 o 
  -9   5  17      180.94      186.14     42.08 o 
  -7   5  17        8.47       27.68     12.09 o 
  -5   5  17        0.29        4.49     15.71 o 
  -8   0  18        0.72        2.80     11.12 o 
  -6   0  18      185.53      189.06     18.73 o 
  -9   1  18        8.58       16.42     18.24 o 
  -7   1  18       23.95       25.26      9.88 o 
  -5   1  18        2.37        7.38     12.66 o 
  -8   2  18       20.58       19.51     11.99 o 
  -6   2  18      120.84      112.94     12.04 o 
                                                 
